# Supplementary material for: Quantitative Trait Locus (QTLs) Mapping for Quality Traits of Wheat Based on High Density Genetic Map Combined With Bulked Segregant Analysis RNA-seq (BSR-Seq) Indicates That the Basic 7S Globulin Gene Is Related to Falling Number
Source: Front Plant Sci. 2020 Dec 10;11:600788. doi: 10.3389/fpls.2020.600788 (PMC7793810; doi:10.3389/fpls.2020.600788)
Supplement: Supplementary Figure 1 — Frequency distribution of quality traits in the RILs of Chuanmai 42 × Chuanmai 39 in three environments. [file Data_Sheet_1.zip]

Archive with 14 entries (14 files):
- Fig S1.DOCX
- Fig S2.DOCX
- Fig S3.DOCX
- Fig S4.DOCX
- Fig S5.DOCX
- Table S1.XLSX
- Table S2.DOCX
- Table S3.DOCX
- Table S4.DOCX
- Table S5.DOCX
- Table S6.DOCX
- Table S7.DOCX
- Table S8.DOCX
- Table S9.DOCX
