# Supplementary material for: Quantitative Trait Locus (QTLs) Mapping for Quality Traits of Wheat Based on High Density Genetic Map Combined With Bulked Segregant Analysis RNA-seq (BSR-Seq) Indicates That the Basic 7S Globulin Gene Is Related to Falling Number
Source: Front Plant Sci. 2020 Dec 10;11:600788. doi: 10.3389/fpls.2020.600788 (PMC7793810; doi:10.3389/fpls.2020.600788)
Supplement: Supplementary Figure 1 — Frequency distribution of quality traits in the RILs of Chuanmai 42 × Chuanmai 39 in three environments. [file Data_Sheet_1.zip › Table S1.XLSX]

## Sheet: Sheet1
Supplementary Table 1 The genetic distances of marker and genotypes of each RIL
individual	genetic distance (cM)	chromosome	SC3-1-2	SC3-1-3	SC3-1-4	SC3-1-5	SC3-1-6	SC3-1-7	SC3-1-8	SC3-1-9	SC3-1-10	SC3-2-1	SC3-2-2	SC3-2-3	SC3-2-4	SC3-2-5	SC3-2-6	SC3-2-7	SC3-2-8	SC3-2-9	SC3-2-10	SC3-3-1	SC3-3-2	SC3-3-3	SC3-3-4	SC3-3-5	SC3-3-6	SC3-3-7	SC3-3-8	SC3-3-9	SC3-3-10	SC3-4-1	SC3-4-2	SC3-4-3	SC3-4-4	SC3-4-5	SC3-4-6	SC3-4-7	SC3-4-8	SC3-4-9	SC3-4-10	SC3-5-1	SC3-5-2	SC3-5-3	SC3-5-4	SC3-5-5	SC3-5-6	SC3-5-7	SC3-5-8
Marker163	0	chr1A	b	b	b	a	b	a	a	b	a	b	b	a	b	h	b	a	a	a	a	b	b	a	b	a	a	b	a	b	a	b	h	b	b	b	b	b	b	a	a	b	b	a	a	b	a	a	a
Marker162	0.207	chr1A	b	b	b	a	b	a	a	b	a	b	b	a	b	h	b	a	a	a	a	b	b	a	b	a	a	b	a	b	a	b	h	b	b	b	b	b	b	a	a	b	b	a	a	b	a	a	a
Marker161	0.413	chr1A	b	b	b	a	b	a	a	b	a	b	b	a	b	h	b	a	a	a	a	b	b	a	b	a	a	b	a	b	a	b	h	b	b	b	b	b	b	a	a	b	b	a	a	b	a	a	a
Marker158	0.619	chr1A	b	b	b	a	b	a	a	b	a	b	b	a	b	h	b	a	a	a	a	b	b	a	b	a	a	b	a	b	a	b	h	b	b	b	b	b	b	a	a	b	b	a	a	b	a	a	a
Marker159	0.825	chr1A	b	b	b	a	b	a	a	b	a	b	b	a	b	h	b	a	a	a	a	b	b	a	b	a	a	b	a	b	a	b	h	b	b	b	b	b	b	a	a	b	b	a	a	b	a	a	a
Marker160	1.031	chr1A	b	b	b	a	b	a	a	b	a	b	b	a	b	h	b	a	a	a	a	b	b	a	b	a	a	b	a	b	a	b	h	b	b	b	b	b	b	a	a	b	b	a	a	b	a	a	a
Marker165	1.237	chr1A	b	b	b	a	b	a	a	b	a	b	b	a	b	h	b	a	a	a	a	b	b	a	b	a	a	b	a	b	a	b	h	b	b	b	b	b	b	a	a	b	b	a	a	b	a	a	a
Marker164	1.444	chr1A	b	b	b	a	b	a	a	b	a	b	b	a	b	h	b	a	a	a	a	b	b	a	b	a	a	b	a	b	a	b	h	b	b	b	b	b	b	a	a	b	b	a	a	b	a	a	a
Marker123	1.65	chr1A	b	b	b	a	b	a	a	b	a	b	b	a	b	h	b	a	a	a	a	b	b	a	b	a	a	b	a	b	a	b	h	b	b	b	b	b	b	a	a	b	b	a	a	b	a	a	a
Marker101	1.856	chr1A	b	b	b	a	b	a	a	b	a	b	b	a	b	h	b	a	a	a	a	b	b	a	b	a	a	b	a	b	a	b	h	b	b	b	b	b	b	a	a	b	b	a	a	b	a	a	a
Marker210	2.062	chr1A	b	b	b	a	b	a	a	b	a	b	b	a	b	h	b	a	a	a	a	b	b	a	b	a	a	b	a	b	a	b	h	b	b	b	b	b	b	a	a	b	b	a	a	b	a	a	a
Marker166	2.268	chr1A	b	b	b	a	b	a	a	b	a	b	b	a	b	h	b	a	a	a	a	b	b	a	b	a	a	b	a	b	a	b	h	b	b	b	b	b	b	a	a	b	b	a	a	b	a	a	a
Marker108	2.475	chr1A	b	b	b	a	b	a	a	b	a	b	b	a	b	h	b	a	a	a	a	b	b	a	b	a	a	b	a	b	a	b	h	b	b	b	b	b	b	a	a	b	b	a	a	b	a	a	a
Marker213	2.681	chr1A	b	b	b	a	b	a	a	b	a	b	b	a	b	h	b	a	a	a	a	b	b	a	b	a	a	b	a	b	a	b	h	b	b	b	b	b	b	a	a	b	b	a	a	b	a	a	a
Marker211	2.887	chr1A	b	b	b	a	b	a	a	b	a	b	b	a	b	h	b	a	a	a	a	b	b	a	b	a	a	b	a	b	a	b	h	b	b	b	b	b	b	a	a	b	b	a	a	b	a	a	a
Marker212	3.093	chr1A	b	b	b	a	b	a	a	b	a	b	b	a	b	h	b	a	a	a	a	b	b	a	b	a	a	b	a	b	a	b	h	b	b	b	b	b	b	a	a	b	b	a	a	b	a	a	a
Marker215	3.299	chr1A	b	b	b	a	b	a	a	b	a	b	b	a	b	h	b	a	a	a	a	b	b	a	b	a	a	b	a	b	a	b	h	b	b	b	b	b	b	a	a	b	b	a	a	b	a	a	a
Marker214	3.506	chr1A	b	b	b	a	b	a	a	b	a	b	b	a	b	h	b	a	a	a	a	b	b	a	b	a	a	b	a	b	a	b	h	b	b	b	b	b	b	a	a	b	b	a	a	b	a	a	a
Marker231	3.712	chr1A	b	b	b	a	b	a	a	b	a	b	b	a	b	h	b	a	a	a	a	b	b	a	b	a	a	b	a	b	a	b	h	b	b	b	b	b	b	a	a	b	b	a	a	b	a	a	a
Marker230	3.918	chr1A	b	b	b	a	b	a	a	b	a	b	b	a	b	a	b	a	a	a	a	b	b	a	b	a	a	b	a	b	a	b	h	b	b	b	b	b	b	a	a	b	b	a	a	b	a	a	a
Marker254	3.918	chr1A	b	b	b	a	b	a	a	b	a	b	b	a	b	a	b	a	a	a	a	b	b	a	b	a	a	b	a	b	a	b	h	b	b	b	b	b	b	a	a	b	b	a	a	b	a	a	a
Marker255	3.918	chr1A	b	b	b	a	b	a	a	b	a	b	b	a	b	a	b	a	a	a	a	b	b	a	b	a	a	b	a	b	a	b	h	b	b	b	b	b	b	a	a	b	b	a	a	b	a	a	a
Marker437	3.918	chr1A	b	b	b	a	b	a	a	b	a	b	b	a	b	a	b	a	a	a	a	b	b	a	b	a	a	b	a	b	a	b	h	b	b	b	b	b	b	a	a	b	b	a	a	b	a	a	a
Marker393	3.918	chr1A	b	b	b	a	b	a	a	b	a	b	b	a	b	a	b	a	a	a	a	b	b	a	b	a	a	b	a	b	a	b	h	b	b	b	b	b	b	a	a	b	b	a	a	b	a	a	a
Marker430	3.918	chr1A	b	b	b	a	b	a	a	b	a	b	b	a	b	a	b	a	a	a	a	b	b	a	b	a	a	b	a	b	a	b	h	b	b	b	b	b	b	a	a	b	b	a	a	b	a	a	a
Marker429	4.021	chr1A	b	b	b	a	b	a	a	b	a	b	b	a	b	a	b	a	a	a	a	b	b	a	b	a	a	b	a	b	a	b	h	b	b	b	b	b	b	a	a	b	b	a	a	b	a	a	a
Marker467	4.542	chr1A	b	b	b	a	b	a	a	b	a	b	b	a	b	a	b	a	a	a	a	b	b	a	b	a	a	b	a	b	a	b	a	b	b	b	b	b	b	a	a	b	b	a	a	b	a	a	a
Marker402	4.801	chr1A	b	b	b	a	b	a	a	b	a	b	a	a	b	a	b	a	a	a	a	b	b	a	b	a	a	b	a	b	a	b	a	b	b	b	b	b	b	a	a	b	b	a	a	b	a	a	a
Marker453	7.81	chr1A	b	b	b	a	b	a	a	b	a	b	a	a	b	a	b	a	a	a	a	b	b	a	a	a	a	b	a	b	b	b	a	b	b	a	b	b	b	a	a	b	b	a	a	b	a	a	a
Marker422	7.81	chr1A	b	b	b	a	b	a	a	b	a	b	a	a	b	a	b	a	a	a	a	b	b	a	a	a	a	b	a	b	b	b	a	b	b	a	b	b	b	a	a	b	b	a	a	b	a	a	a
Marker466	8.331	chr1A	b	b	b	a	b	a	a	b	a	b	a	a	b	a	b	a	a	a	a	b	b	a	a	a	a	b	a	b	b	b	a	b	b	a	b	b	b	a	a	b	b	b	a	b	a	a	a
Marker548	8.331	chr1A	b	b	b	a	b	a	a	b	a	b	a	a	b	a	b	a	a	a	a	b	b	a	a	a	a	b	a	b	b	b	a	b	b	a	b	b	b	a	a	b	b	b	a	b	a	a	a
Marker551	8.852	chr1A	b	b	b	a	b	a	a	b	a	b	a	a	b	a	b	a	a	a	a	b	b	a	a	a	a	b	a	b	b	b	a	b	b	a	b	b	b	a	a	b	b	b	a	b	a	a	a
Marker508	9.373	chr1A	b	b	b	a	b	a	a	b	a	b	a	a	b	a	b	a	a	a	a	b	b	a	a	a	a	b	a	b	b	b	a	b	b	a	b	b	b	a	a	b	b	b	a	b	a	a	a
Marker506	9.373	chr1A	b	b	b	a	b	a	a	b	a	b	a	a	b	a	b	a	a	a	a	b	b	a	a	a	a	b	a	b	b	b	a	b	b	a	b	b	b	a	a	b	b	b	a	b	a	a	a
Marker552	9.373	chr1A	b	b	b	a	b	a	a	b	a	b	a	a	b	a	b	a	a	a	a	b	b	a	a	a	a	b	a	b	b	b	a	b	b	a	b	b	b	a	a	b	b	b	a	b	a	a	a
Marker477	9.632	chr1A	b	b	b	a	b	a	a	b	a	b	a	a	b	a	b	a	a	a	a	b	b	a	a	a	a	b	a	b	b	b	a	b	b	a	b	b	b	a	a	b	b	b	a	b	a	a	a
Marker516	9.632	chr1A	b	b	b	a	b	a	a	b	a	b	a	a	b	a	b	a	a	a	a	b	b	a	a	a	a	b	a	b	b	b	a	b	b	a	b	b	b	a	a	b	b	b	a	b	a	a	a
Marker288	9.891	chr1A	b	b	b	a	b	a	a	b	a	b	a	a	b	a	b	a	a	a	a	b	b	a	a	a	a	b	a	b	b	b	a	b	b	a	b	b	b	a	a	b	b	b	a	b	a	a	a
Marker476	9.891	chr1A	b	b	b	a	b	a	a	b	a	b	a	a	b	a	b	a	a	a	a	b	b	a	a	a	a	b	a	b	b	b	a	b	b	a	b	b	b	a	a	b	b	b	a	b	a	a	a
Marker507	9.891	chr1A	b	b	b	a	b	a	a	b	a	b	a	a	b	a	b	a	a	a	a	b	b	a	a	a	a	b	a	b	b	b	a	b	b	a	b	b	b	a	a	b	b	b	a	b	a	a	a
Marker549	9.891	chr1A	b	b	b	a	b	a	a	b	a	b	a	a	b	a	b	a	a	a	a	b	b	a	a	a	a	b	a	b	b	b	a	b	b	a	b	b	b	a	a	b	b	b	a	b	a	a	a
Marker461	9.891	chr1A	b	b	b	a	b	a	a	b	a	b	a	a	b	a	b	a	a	a	a	b	b	a	a	a	a	b	a	b	b	b	a	b	b	a	b	b	b	a	a	b	b	b	a	b	a	a	a
Marker438	9.891	chr1A	b	b	b	a	b	a	a	b	a	b	a	a	b	a	b	a	a	a	a	b	b	a	a	a	a	b	a	b	b	b	a	b	b	a	b	b	b	a	a	b	b	b	a	b	a	a	a
Marker515	9.891	chr1A	b	b	b	a	b	a	a	b	a	b	a	a	b	a	b	a	a	a	a	b	b	a	a	a	a	b	a	b	b	b	a	b	b	a	b	b	b	a	a	b	b	b	a	b	a	a	a
Marker319	10.15	chr1A	b	b	b	a	b	a	a	b	a	b	a	a	b	a	b	a	a	a	a	b	b	a	a	a	a	b	a	b	b	b	a	b	b	a	b	b	b	a	a	b	b	b	a	b	a	a	a
Marker275	10.15	chr1A	b	b	b	a	b	a	a	b	a	b	a	a	b	a	b	a	a	a	a	b	b	a	a	a	a	b	a	b	b	b	a	b	b	a	b	b	b	a	a	b	b	b	a	b	a	a	a
Marker269	10.15	chr1A	b	b	b	a	b	a	a	b	a	b	a	a	b	a	b	a	a	a	a	b	b	a	a	a	a	b	a	b	b	b	a	b	b	a	b	b	b	a	a	b	b	b	a	b	a	a	a
Marker294	10.15	chr1A	b	b	b	a	b	a	a	b	a	b	a	a	b	a	b	a	a	a	a	b	b	a	a	a	a	b	a	b	b	b	a	b	b	a	b	b	b	a	a	b	b	b	a	b	a	a	a
Marker303	10.15	chr1A	b	b	b	a	b	a	a	b	a	b	a	a	b	a	b	a	a	a	a	b	b	a	a	a	a	b	a	b	b	b	a	b	b	a	b	b	b	a	a	b	b	b	a	b	a	a	a
Marker432	10.15	chr1A	b	b	b	a	b	a	a	b	a	b	a	a	b	a	b	a	a	a	a	b	b	a	a	a	a	b	a	b	b	b	a	b	b	a	b	b	b	a	a	b	b	b	a	b	a	a	a
Marker259	10.15	chr1A	b	b	b	a	b	a	a	b	a	b	a	a	b	a	b	a	a	a	a	b	b	a	a	a	a	b	a	b	b	b	a	b	b	a	b	b	b	a	a	b	b	b	a	b	a	a	a
Marker299	10.15	chr1A	b	b	b	a	b	a	a	b	a	b	a	a	b	a	b	a	a	a	a	b	b	a	a	a	a	b	a	b	b	b	a	b	b	a	b	b	b	a	a	b	b	b	a	b	a	a	a
Marker295	10.409	chr1A	b	b	b	a	b	a	a	b	a	b	a	a	b	a	b	a	a	a	a	b	b	a	a	a	a	b	a	b	b	b	a	b	b	a	b	b	b	a	a	b	b	b	a	b	a	a	a
Marker320	10.668	chr1A	b	b	b	a	b	a	a	b	a	b	a	a	b	a	b	a	a	a	a	b	b	a	a	a	a	b	a	b	b	b	a	b	b	a	b	b	b	a	a	b	b	b	a	b	a	a	a
Marker296	10.668	chr1A	b	b	b	a	b	a	a	b	a	b	a	a	b	a	b	a	a	a	a	b	b	a	a	a	a	b	a	b	b	b	a	b	b	a	b	b	b	a	a	b	b	b	a	b	a	a	a
Marker643	10.927	chr1A	b	b	b	a	b	a	a	b	a	b	a	a	b	a	b	a	a	a	a	b	b	a	a	a	a	b	a	b	b	b	a	b	b	a	b	b	b	a	a	b	b	b	a	b	a	a	a
Marker560	10.927	chr1A	b	b	b	a	b	a	a	b	a	b	a	a	b	a	b	a	a	a	a	b	b	a	a	a	a	b	a	b	b	b	a	b	b	a	b	b	b	a	a	b	b	b	a	b	a	a	a
Marker561	10.927	chr1A	b	b	b	a	b	a	a	b	a	b	a	a	b	a	b	a	a	a	a	b	b	a	a	a	a	b	a	b	b	b	a	b	b	a	b	b	b	a	a	b	b	b	a	b	a	a	a
Marker558	10.927	chr1A	b	b	b	a	b	a	a	b	a	b	a	a	b	a	b	a	a	a	a	b	b	a	a	a	a	b	a	b	b	b	a	b	b	a	b	b	b	a	a	b	b	b	a	b	a	a	a
Marker557	10.927	chr1A	b	b	b	a	b	a	a	b	a	b	a	a	b	a	b	a	a	a	a	b	b	a	a	a	a	b	a	b	b	b	a	b	b	a	b	b	b	a	a	b	b	b	a	b	a	a	a
Marker292	10.927	chr1A	b	b	b	a	b	a	a	b	a	b	a	a	b	a	b	a	a	a	a	b	b	a	a	a	a	b	a	b	b	b	a	b	b	a	b	b	b	a	a	b	b	b	a	b	a	a	a
Marker445	10.927	chr1A	b	b	b	a	b	a	a	b	a	b	a	a	b	a	b	a	a	a	a	b	b	a	a	a	a	b	a	b	b	b	a	b	b	a	b	b	b	a	a	b	b	b	a	b	a	a	a
Marker293	10.927	chr1A	b	b	b	a	b	a	a	b	a	b	a	a	b	a	b	a	a	a	a	b	b	a	a	a	a	b	a	b	b	b	a	b	b	a	b	b	b	a	a	b	b	b	a	b	a	a	a
Marker260	10.927	chr1A	b	b	b	a	b	a	a	b	a	b	a	a	b	a	b	a	a	a	a	b	b	a	a	a	a	b	a	b	b	b	a	b	b	a	b	b	b	a	a	b	b	b	a	b	a	a	a
Marker270	10.927	chr1A	b	b	b	a	b	a	a	b	a	b	a	a	b	a	b	a	a	a	a	b	b	a	a	a	a	b	a	b	b	b	a	b	b	a	b	b	b	a	a	b	b	b	a	b	a	a	a
Marker642	11.186	chr1A	b	b	b	a	b	a	a	b	a	b	a	a	b	a	b	a	a	a	a	b	b	a	a	a	a	b	a	b	b	b	a	b	b	a	b	b	b	a	a	b	b	b	a	b	a	a	a
Marker712	11.445	chr1A	b	b	b	a	b	a	a	b	a	b	a	a	b	a	b	a	a	a	a	b	b	a	a	a	a	b	a	b	b	b	a	b	b	a	b	b	b	a	a	b	b	b	a	b	a	a	a
Marker713	11.704	chr1A	b	b	b	a	b	a	a	b	a	b	a	a	b	a	b	a	a	a	a	b	b	a	a	a	a	b	a	b	b	b	a	b	b	a	b	b	b	a	a	b	b	b	a	b	a	a	a
Marker714	11.704	chr1A	b	b	b	a	b	a	a	b	a	b	a	a	b	a	b	a	a	a	a	b	b	a	a	a	a	b	a	b	b	b	a	b	b	a	b	b	b	a	a	b	b	b	a	b	a	a	a
Marker553	11.963	chr1A	b	b	b	a	b	a	a	b	a	b	a	a	b	a	b	a	a	a	a	b	b	a	a	a	a	b	a	b	b	b	a	b	b	a	b	b	b	a	a	b	b	b	a	b	a	a	a
Marker651	12.222	chr1A	b	b	b	a	b	a	a	b	a	b	a	a	b	a	b	a	a	a	a	b	b	a	a	a	a	b	b	b	b	b	a	b	b	a	b	b	b	a	a	b	b	b	a	b	a	a	a
Marker711	12.222	chr1A	b	b	b	a	b	a	a	b	a	b	a	a	b	a	b	a	a	a	a	b	b	a	a	a	a	b	b	b	b	b	a	b	b	a	b	b	b	a	a	b	b	b	a	b	a	a	a
Marker706	12.222	chr1A	b	b	b	a	b	a	a	b	a	b	a	a	b	a	b	a	a	a	a	b	b	a	a	a	a	b	b	b	b	b	a	b	b	a	b	b	b	a	a	b	b	b	a	b	a	a	a
Marker707	12.222	chr1A	b	b	b	a	b	a	a	b	a	b	a	a	b	a	b	a	a	a	a	b	b	a	a	a	a	b	b	b	b	b	a	b	b	a	b	b	b	a	a	b	b	b	a	b	a	a	a
Marker710	12.222	chr1A	b	b	b	a	b	a	a	b	a	b	a	a	b	a	b	a	a	a	a	b	b	a	a	a	a	b	b	b	b	b	a	b	b	a	b	b	b	a	a	b	b	b	a	b	a	a	a
Marker709	12.222	chr1A	b	b	b	a	b	a	a	b	a	b	a	a	b	a	b	a	a	a	a	b	b	a	a	a	a	b	b	b	b	b	a	b	b	a	b	b	b	a	a	b	b	b	a	b	a	a	a
Marker652	12.481	chr1A	b	b	b	a	b	a	a	b	a	b	a	a	b	a	b	a	a	a	b	b	b	a	a	a	a	b	b	b	b	b	a	b	b	a	b	b	b	a	a	b	b	b	a	b	a	a	a
Marker687	12.481	chr1A	b	b	b	a	b	a	a	b	a	b	a	a	b	a	b	a	a	a	b	b	b	a	a	a	a	b	b	b	b	b	a	b	b	a	b	b	b	a	a	b	b	b	a	b	a	a	a
Marker653	12.481	chr1A	b	b	b	a	b	a	a	b	a	b	a	a	b	a	b	a	a	a	b	b	b	a	a	a	a	b	b	b	b	b	a	b	b	a	b	b	b	a	a	b	b	b	a	b	a	a	a
Marker879	12.74	chr1A	b	b	b	a	b	a	a	b	a	b	a	a	b	a	b	a	a	a	b	b	b	a	a	a	a	b	b	b	b	b	a	b	b	a	b	b	b	a	a	b	b	b	a	b	a	a	a
Marker772	12.74	chr1A	b	b	b	a	b	a	a	b	a	b	a	a	b	a	b	a	a	a	b	b	b	a	a	a	a	b	b	b	b	b	a	b	b	a	b	b	b	a	a	b	b	b	a	b	a	a	a
Marker827	12.74	chr1A	b	b	b	a	b	a	a	b	a	b	a	a	b	a	b	a	a	a	b	b	b	a	a	a	a	b	b	b	b	b	a	b	b	a	b	b	b	a	a	b	b	b	a	b	a	a	a
Marker967	12.74	chr1A	b	b	b	a	b	a	a	b	a	b	a	a	b	a	b	a	a	a	b	b	b	a	a	a	a	b	b	b	b	b	a	b	b	a	b	b	b	a	a	b	b	b	a	b	a	a	a
Marker830	12.74	chr1A	b	b	b	a	b	a	a	b	a	b	a	a	b	a	b	a	a	a	b	b	b	a	a	a	a	b	b	b	b	b	a	b	b	a	b	b	b	a	a	b	b	b	a	b	a	a	a
Marker783	12.74	chr1A	b	b	b	a	b	a	a	b	a	b	a	a	b	a	b	a	a	a	b	b	b	a	a	a	a	b	b	b	b	b	a	b	b	a	b	b	b	a	a	b	b	b	a	b	a	a	a
Marker773	12.74	chr1A	b	b	b	a	b	a	a	b	a	b	a	a	b	a	b	a	a	a	b	b	b	a	a	a	a	b	b	b	b	b	a	b	b	a	b	b	b	a	a	b	b	b	a	b	a	a	a
Marker806	13	chr1A	b	b	b	a	b	a	a	b	a	b	a	a	b	a	b	a	a	a	b	b	b	a	a	a	a	b	b	b	b	b	a	b	b	a	b	b	b	a	a	b	b	b	a	b	a	a	a
Marker782	13.259	chr1A	b	b	b	a	b	a	a	b	a	b	a	a	b	a	b	a	a	a	b	b	b	a	a	a	a	b	b	b	b	b	a	b	b	a	b	b	b	a	a	b	b	b	a	b	a	a	a
Marker829	14.044	chr1A	b	b	b	a	b	a	a	b	a	b	a	a	b	a	b	a	a	a	b	b	b	a	a	a	a	b	b	b	b	b	a	b	b	a	b	b	a	a	a	b	b	b	a	b	a	a	a
Marker930	14.829	chr1A	b	b	b	a	b	a	a	b	a	a	a	a	b	a	b	a	a	a	b	b	b	a	a	a	a	b	b	b	b	b	a	b	b	a	b	b	a	a	a	b	b	b	a	b	a	a	a
Marker878	14.829	chr1A	b	b	b	a	b	a	a	b	a	a	a	a	b	a	b	a	a	a	b	b	b	a	a	a	a	b	b	b	b	b	a	b	b	a	b	b	a	a	a	b	b	b	a	b	a	a	a
Marker945	14.829	chr1A	b	b	b	a	b	a	a	b	a	a	a	a	b	a	b	a	a	a	b	b	b	a	a	a	a	b	b	b	b	b	a	b	b	a	b	b	a	a	a	b	b	b	a	b	a	a	a
Marker747	14.829	chr1A	b	b	b	a	b	a	a	b	a	a	a	a	b	a	b	a	a	a	b	b	b	a	a	a	a	b	b	b	b	b	a	b	b	a	b	b	a	a	a	b	b	b	a	b	a	a	a
Marker1137	15.35	chr1A	b	b	b	a	b	a	a	b	a	a	a	a	b	a	b	a	a	a	b	b	b	a	a	a	a	b	b	b	b	b	a	b	b	a	b	b	a	a	a	b	b	b	a	b	a	a	a
Marker1037	15.35	chr1A	b	b	b	a	b	a	a	b	a	a	a	a	b	a	b	a	a	a	b	b	b	a	a	a	a	b	b	b	b	b	a	b	b	a	b	b	a	a	a	b	b	b	a	b	a	a	a
Marker1020	15.35	chr1A	b	b	b	a	b	a	a	b	a	a	a	a	b	a	b	a	a	h	b	b	b	a	a	a	a	b	b	b	b	b	a	b	b	a	b	b	a	a	a	b	b	b	a	b	a	a	a
Marker988	15.35	chr1A	b	b	b	a	b	a	a	b	a	a	a	a	b	a	b	a	a	h	b	b	b	a	a	a	a	b	b	b	b	b	a	b	b	a	b	b	a	a	a	b	b	b	a	b	a	a	a
Marker987	15.35	chr1A	b	b	b	a	b	a	a	b	a	a	a	a	b	a	b	a	a	h	b	b	b	a	a	a	a	b	b	b	b	b	a	b	b	a	b	b	a	a	a	b	b	b	a	b	a	a	a
Marker973	15.35	chr1A	b	b	b	a	b	a	a	b	a	a	a	a	b	a	b	a	a	h	b	b	b	a	a	a	a	b	b	b	b	b	a	b	b	a	b	b	a	a	a	b	b	b	a	b	a	a	a
Marker841	15.35	chr1A	b	b	b	a	b	a	a	b	a	a	a	a	b	a	b	a	a	h	b	b	b	a	a	a	a	b	b	b	b	b	a	b	b	a	b	b	a	a	a	b	b	b	a	b	a	a	a
Marker926	15.35	chr1A	b	b	b	a	b	a	a	b	a	a	a	a	b	a	b	a	a	h	b	b	b	a	a	a	a	b	b	b	b	b	a	b	b	a	b	b	a	a	a	b	b	b	a	b	a	a	a
Marker882	15.35	chr1A	b	b	b	a	b	a	a	b	a	a	a	a	b	a	b	a	a	h	b	b	b	a	a	a	a	b	b	b	b	b	a	b	b	a	b	b	a	a	a	b	b	b	a	b	a	a	a
Marker838	15.35	chr1A	b	b	b	a	b	a	a	b	a	a	a	a	b	a	b	a	a	h	b	b	b	a	a	a	a	b	b	b	b	b	a	b	b	a	b	b	a	a	a	b	b	b	a	b	a	a	a
Marker881	15.35	chr1A	b	b	b	a	b	a	a	b	a	a	a	a	b	a	b	a	a	h	b	b	b	a	a	a	a	b	b	b	b	b	a	b	b	a	b	b	a	a	a	b	b	b	a	b	a	a	a
Marker925	15.35	chr1A	b	b	b	a	b	a	a	b	a	a	a	a	b	a	b	a	a	h	b	b	b	a	a	a	a	b	b	b	b	b	a	b	b	a	b	b	a	a	a	b	b	b	a	b	a	a	a
Marker949	15.35	chr1A	b	b	b	a	b	a	a	b	a	a	a	a	b	a	b	a	a	h	b	b	b	a	a	a	a	b	b	b	b	b	a	b	b	a	b	b	a	a	a	b	b	b	a	b	a	a	a
Marker762	15.35	chr1A	b	b	b	a	b	a	a	b	a	a	a	a	b	a	b	a	a	h	b	b	b	a	a	a	a	b	b	b	b	b	a	b	b	a	b	b	a	a	a	b	b	b	a	b	a	a	a
Marker948	15.35	chr1A	b	b	b	a	b	a	a	b	a	a	a	a	b	a	b	a	a	h	b	b	b	a	a	a	a	b	b	b	b	b	a	b	b	a	b	b	a	a	a	b	b	b	a	b	a	a	a
Marker943	15.35	chr1A	b	b	b	a	b	a	a	b	a	a	a	a	b	a	b	a	a	h	b	b	b	a	a	a	a	b	b	b	b	b	a	b	b	a	b	b	a	a	a	b	b	b	a	b	a	a	a
Marker880	15.35	chr1A	b	b	b	a	b	a	a	b	a	a	a	a	b	a	b	a	a	h	b	b	b	a	a	a	a	b	b	b	b	b	a	b	b	a	b	b	a	a	a	b	b	b	a	b	a	a	a
Marker922	15.35	chr1A	b	b	b	a	b	a	a	b	a	a	a	a	b	a	b	a	a	h	b	b	b	a	a	a	a	b	b	b	b	b	a	b	b	a	b	b	a	a	a	b	b	b	a	b	a	a	a
Marker839	15.35	chr1A	b	b	b	a	b	a	a	b	a	a	a	a	b	a	b	a	a	h	b	b	b	a	a	a	a	b	b	b	b	b	a	b	b	a	b	b	a	a	a	b	b	b	a	b	a	a	a
Marker957	15.35	chr1A	b	b	b	a	b	a	a	b	a	a	a	a	b	a	b	a	a	h	b	b	b	a	a	a	a	b	b	b	b	b	a	b	b	a	b	b	a	a	a	b	b	b	a	b	a	a	a
Marker959	15.35	chr1A	b	b	b	a	b	a	a	b	a	a	a	a	b	a	b	a	a	h	b	b	b	a	a	a	a	b	b	b	b	b	a	b	b	a	b	b	a	a	a	b	b	b	a	b	a	a	a
Marker956	15.35	chr1A	b	b	b	a	b	a	a	b	a	a	a	a	b	a	b	a	a	a	b	b	b	a	a	a	a	b	b	b	b	b	a	b	b	a	b	b	a	a	a	b	b	b	a	b	a	a	a
Marker958	15.35	chr1A	b	b	b	a	b	a	a	b	a	a	a	a	b	a	b	a	a	a	b	b	b	a	a	a	a	b	b	b	b	b	a	b	b	a	b	b	a	a	a	b	b	b	a	b	a	a	a
Marker944	15.35	chr1A	b	b	b	a	b	a	a	b	a	a	a	a	b	a	b	a	a	a	b	b	b	a	a	a	a	b	b	b	b	b	a	b	b	a	b	b	a	a	a	b	b	b	a	b	a	a	a
Marker753	15.35	chr1A	b	b	b	a	b	a	a	b	a	a	a	a	b	a	b	a	a	a	b	b	b	a	a	a	a	b	b	b	b	b	a	b	b	a	b	b	a	a	a	b	b	b	a	b	a	a	a
Marker858	15.35	chr1A	b	b	b	a	b	a	a	b	a	a	a	a	b	a	b	a	a	a	b	b	b	a	a	a	a	b	b	b	b	b	a	b	b	a	b	b	a	a	a	b	b	b	a	b	a	a	a
Marker947	15.35	chr1A	b	b	b	a	b	a	a	b	a	a	a	a	b	a	b	a	a	a	b	b	b	a	a	a	a	b	b	b	b	b	a	b	b	a	b	b	a	a	a	b	b	b	a	b	a	a	a
Marker946	15.35	chr1A	b	b	b	a	b	a	a	b	a	a	a	a	b	a	b	a	a	a	b	b	b	a	a	a	a	b	b	b	b	b	a	b	b	a	b	b	a	a	a	b	b	b	a	b	a	a	a
Marker837	15.35	chr1A	b	b	b	a	b	a	a	b	a	a	a	a	b	a	b	a	a	a	b	b	b	a	a	a	a	b	b	b	b	b	a	b	b	a	b	b	a	a	a	b	b	b	a	b	a	a	a
Marker876	15.35	chr1A	b	b	b	a	b	a	a	b	a	a	a	a	b	a	b	a	a	a	b	b	b	a	a	a	a	b	b	b	b	b	a	b	b	a	b	b	a	a	a	b	b	b	a	b	a	a	a
Marker1021	15.609	chr1A	b	b	b	a	b	a	a	b	a	a	a	a	b	a	b	a	a	a	b	b	b	a	a	a	a	b	b	b	b	b	a	b	b	a	b	b	a	a	a	b	b	b	a	b	a	a	a
Marker1036	15.609	chr1A	b	b	b	a	b	a	a	b	a	a	a	a	b	a	b	a	a	a	b	b	b	a	a	a	a	b	b	b	b	b	a	b	b	a	b	b	a	a	a	b	b	b	a	b	a	a	a
Marker1060	15.609	chr1A	b	b	b	a	b	a	a	b	a	a	a	a	b	a	b	a	a	a	b	b	b	a	a	a	a	b	b	b	b	b	a	b	b	a	b	b	a	a	a	b	b	b	a	b	a	a	a
Marker877	15.609	chr1A	b	b	b	a	b	a	a	b	a	a	a	a	b	a	b	a	a	a	b	b	b	a	a	a	a	b	b	b	b	b	a	b	b	a	b	b	a	a	a	b	b	b	a	b	a	a	a
Marker1083	16.395	chr1A	b	b	b	a	b	a	a	b	a	a	a	a	b	a	b	a	a	a	b	b	b	a	a	a	a	b	b	b	b	b	a	b	b	a	b	b	a	a	a	b	b	b	a	b	a	a	a
Marker1070	16.395	chr1A	b	b	b	a	b	a	a	b	a	a	a	a	b	a	b	a	a	a	b	b	b	a	a	a	a	b	b	b	b	b	a	b	b	a	b	b	a	a	a	b	b	b	a	b	a	a	a
Marker1057	16.654	chr1A	b	b	b	a	b	a	a	b	a	a	a	a	b	a	b	a	a	a	b	b	b	a	a	a	b	b	b	b	b	b	a	b	b	a	b	b	a	a	a	b	b	b	a	b	a	a	a
Marker1027	16.654	chr1A	b	b	b	a	b	a	a	b	a	a	a	a	b	a	b	a	a	a	b	b	b	a	a	a	b	b	b	b	b	b	a	b	b	a	b	b	a	a	a	b	b	b	a	b	a	a	a
Marker1086	16.913	chr1A	b	b	a	a	b	a	a	b	a	a	a	a	b	a	b	a	a	a	b	b	b	a	a	a	b	b	b	b	b	b	a	b	b	a	b	b	a	a	a	b	b	b	a	b	a	a	a
Marker1297	17.172	chr1A	b	b	a	a	b	a	a	b	a	a	a	a	b	a	b	a	a	a	b	b	b	a	a	a	b	b	b	b	b	b	a	b	b	a	b	b	a	a	a	b	b	b	a	b	a	a	a
Marker1314	17.431	chr1A	b	b	a	a	b	a	a	b	a	a	a	a	b	a	b	a	a	a	b	b	b	a	a	a	b	b	b	b	b	b	a	b	b	a	b	b	a	a	a	b	b	b	a	b	a	a	a
Marker1250	17.431	chr1A	b	b	a	a	b	a	a	b	a	a	a	a	b	a	b	a	a	a	b	b	b	a	a	a	b	b	b	b	b	b	a	b	b	a	b	b	a	a	a	b	b	b	a	b	a	a	a
Marker3916	17.431	chr1A	b	b	a	a	b	a	a	b	a	a	a	a	b	a	b	a	a	a	b	b	b	a	a	a	b	b	b	b	b	b	a	b	b	a	b	b	a	a	a	b	b	b	a	b	a	a	a
Marker1189	17.431	chr1A	b	b	a	a	b	a	a	b	a	a	a	a	b	a	b	a	a	a	b	b	b	a	a	a	b	b	b	b	b	b	a	b	b	a	b	b	a	a	a	b	b	b	a	b	a	a	a
Marker1217	17.431	chr1A	b	b	a	a	b	a	a	b	a	a	a	a	b	a	b	a	a	a	b	b	b	a	a	a	b	b	b	b	b	b	a	b	b	a	b	b	a	a	a	b	b	b	a	b	a	a	a
Marker1266	17.431	chr1A	b	b	a	a	b	a	a	b	a	a	a	a	b	a	b	a	a	a	b	b	b	a	a	a	b	b	b	b	b	b	a	b	b	a	b	b	a	a	a	b	b	b	a	b	a	a	a
Marker1218	17.431	chr1A	b	b	a	a	b	a	a	b	a	a	a	a	b	a	b	a	a	a	b	b	b	a	a	a	b	b	b	b	b	b	a	b	b	a	b	b	a	a	a	b	b	b	a	b	a	a	a
Marker1339	17.431	chr1A	b	b	a	a	b	a	a	b	a	a	a	a	b	a	b	a	a	a	b	b	b	a	a	a	b	b	b	b	b	b	a	b	b	a	b	b	a	a	a	b	b	b	a	b	a	a	a
Marker1479	17.69	chr1A	b	b	a	a	b	a	a	b	a	a	a	a	b	a	b	a	a	a	b	b	b	a	a	a	b	b	b	b	b	b	a	b	b	a	b	b	a	a	a	b	b	b	a	b	a	a	a
Marker1209	18.211	chr1A	b	b	a	a	b	a	a	b	a	a	a	a	b	h	b	a	a	a	b	b	b	a	a	a	b	b	b	b	b	b	a	b	b	a	b	b	a	a	a	b	b	a	a	b	a	a	a
Marker1208	18.211	chr1A	b	b	a	a	b	a	a	b	a	a	a	a	b	h	b	a	a	a	b	b	b	a	a	a	b	b	b	b	b	b	a	b	b	a	b	b	a	a	a	b	b	a	a	b	a	a	a
Marker1196	18.211	chr1A	b	b	a	a	b	a	a	b	a	a	a	a	b	h	b	a	a	a	b	b	b	a	a	a	b	b	b	b	b	b	a	b	b	a	b	b	a	a	a	b	b	a	a	b	a	a	a
Marker1352	18.211	chr1A	b	b	a	a	b	a	a	b	a	a	a	a	b	h	b	a	a	a	b	b	b	a	a	a	b	b	b	b	b	b	a	b	b	a	b	b	a	a	a	b	b	a	a	b	a	a	a
Marker1428	18.211	chr1A	b	b	a	a	b	a	a	b	a	a	a	a	b	h	b	a	a	a	b	b	b	a	a	a	b	b	b	b	b	b	a	b	b	a	b	b	a	a	a	b	b	a	a	b	a	a	a
Marker1429	18.211	chr1A	b	b	a	a	b	a	a	b	a	a	a	a	b	a	b	a	a	a	b	b	b	a	a	a	b	b	b	b	b	b	a	b	b	a	b	b	a	a	a	b	b	a	a	b	a	a	a
Marker1430	18.211	chr1A	b	b	a	a	b	a	a	b	a	a	a	a	b	a	b	a	a	a	b	b	b	a	a	a	b	b	b	b	b	b	a	b	b	a	b	b	a	a	a	b	b	a	a	b	a	a	a
Marker1277	18.211	chr1A	b	b	a	a	b	a	a	b	a	a	a	a	b	a	b	a	a	a	b	b	b	a	a	a	b	b	b	b	b	b	a	b	b	a	b	b	a	a	a	b	b	a	a	b	a	a	a
Marker1276	18.211	chr1A	b	b	a	a	b	a	a	b	a	a	a	a	b	a	b	a	a	a	b	b	b	a	a	a	b	b	b	b	b	b	a	b	b	a	b	b	a	a	a	b	b	a	a	b	a	a	a
Marker1420	18.211	chr1A	b	b	a	a	b	a	a	b	a	a	a	a	b	a	b	a	a	a	b	b	b	a	a	a	b	b	b	b	b	b	a	b	b	a	b	b	a	a	a	b	b	a	a	b	a	a	a
Marker1309	18.211	chr1A	b	b	a	a	b	a	a	b	a	a	a	a	b	a	b	a	a	a	b	b	b	a	a	a	b	b	b	b	b	b	a	b	b	a	b	b	a	a	a	b	b	a	a	b	a	a	a
Marker1431	18.211	chr1A	b	b	a	a	b	a	a	b	a	a	a	a	b	a	b	a	a	a	b	b	b	a	a	a	b	b	b	b	b	b	a	b	b	a	b	b	a	a	a	b	b	a	a	b	a	a	a
Marker1195	18.211	chr1A	b	b	a	a	b	a	a	b	a	a	a	a	b	a	b	a	a	a	b	b	b	a	a	a	b	b	b	b	b	b	a	b	b	a	b	b	a	a	a	b	b	a	a	b	a	a	a
Marker1432	18.211	chr1A	b	b	a	a	b	a	a	b	a	a	a	a	b	a	b	a	a	a	b	b	b	a	a	a	b	b	b	b	b	b	a	b	b	a	b	b	a	a	a	b	b	a	a	b	a	a	a
Marker1191	18.211	chr1A	b	b	a	a	b	a	a	b	a	a	a	a	b	a	b	a	a	a	b	b	b	a	a	a	b	b	b	b	b	b	a	b	b	a	b	b	a	a	a	b	b	a	a	b	a	a	a
Marker1227	18.211	chr1A	b	b	a	a	b	a	a	b	a	a	a	a	b	a	b	a	a	a	b	b	b	a	a	a	b	b	b	b	b	b	a	b	b	a	b	b	a	a	a	b	b	a	a	b	a	a	a
Marker1424	18.211	chr1A	b	b	a	a	b	a	a	b	a	a	a	a	b	a	b	a	a	a	b	b	b	a	a	a	b	b	b	b	b	b	a	b	b	a	b	b	a	a	a	b	b	a	a	b	a	a	a
Marker1365	18.211	chr1A	b	b	a	a	b	a	a	b	a	a	a	a	b	a	b	a	a	a	b	b	b	a	a	a	b	b	b	b	b	b	a	b	b	a	b	b	a	a	a	b	b	a	a	b	a	a	a
Marker1419	18.211	chr1A	b	b	a	a	b	a	a	b	a	a	a	a	b	a	b	a	a	a	b	b	b	a	a	a	b	b	b	b	b	b	a	b	b	a	b	b	a	a	a	b	b	a	a	b	a	a	a
Marker1247	18.211	chr1A	b	b	a	a	b	a	a	b	a	a	a	a	b	a	b	a	a	a	b	b	b	a	a	a	b	b	b	b	b	b	a	b	b	a	b	b	a	a	a	b	b	a	a	b	a	a	a
Marker1337	18.211	chr1A	b	b	a	a	b	a	a	b	a	a	a	a	b	a	b	a	a	a	b	b	b	a	a	a	b	b	b	b	b	b	a	b	b	a	b	b	a	a	a	b	b	a	a	b	a	a	a
Marker1336	18.211	chr1A	b	b	a	a	b	a	a	b	a	a	a	a	b	a	b	a	a	a	b	b	b	a	a	a	b	b	b	b	b	b	a	b	b	a	b	b	a	a	a	b	b	a	a	b	a	a	a
Marker1291	18.211	chr1A	b	b	a	a	b	a	a	b	a	a	a	a	b	a	b	a	a	a	b	b	b	a	a	a	b	b	b	b	b	b	a	b	b	a	b	b	a	a	a	b	b	a	a	b	a	a	a
Marker1421	18.211	chr1A	b	b	a	a	b	a	a	b	a	a	a	a	b	a	b	a	a	a	b	b	b	a	a	a	b	b	b	b	b	b	a	b	b	a	b	b	a	a	a	b	b	a	a	b	a	a	a
Marker1265	18.211	chr1A	b	b	a	a	b	a	a	b	a	a	a	a	b	a	b	a	a	a	b	b	b	a	a	a	b	b	b	b	b	b	a	b	b	a	b	b	a	a	a	b	b	a	a	b	a	a	a
Marker1618	18.211	chr1A	b	b	a	a	b	a	a	b	a	a	a	a	b	a	b	a	a	a	b	b	b	a	a	a	b	b	b	b	b	b	a	b	b	a	b	b	a	a	a	b	b	a	a	b	a	a	a
Marker2077	18.47	chr1A	b	b	a	a	b	a	a	b	a	a	a	a	b	b	b	a	a	a	b	b	b	a	a	a	b	b	b	b	b	b	a	b	b	a	b	b	a	a	a	b	b	a	a	b	a	a	a
Marker2262	18.47	chr1A	b	b	a	a	b	a	a	b	a	a	a	a	b	b	b	a	a	a	b	b	b	a	a	a	b	b	b	b	b	b	a	b	b	a	b	b	a	a	a	b	b	a	a	b	a	a	a
Marker2218	18.47	chr1A	b	b	a	a	b	a	a	b	a	a	a	a	b	b	b	a	a	a	b	b	b	a	a	a	b	b	b	b	b	b	a	b	b	a	b	b	a	a	a	b	b	a	a	b	a	a	a
Marker1542	18.47	chr1A	b	b	a	a	b	a	a	b	a	a	a	a	b	b	b	a	a	a	b	b	b	a	a	a	b	b	b	b	b	b	a	b	b	a	b	b	a	a	a	b	b	a	a	b	a	a	a
Marker1813	18.47	chr1A	b	b	a	a	b	a	a	b	a	a	a	a	b	b	b	a	a	a	b	b	b	a	a	a	b	b	b	b	b	b	a	b	b	a	b	b	a	a	a	b	b	a	a	b	a	a	a
Marker1635	18.47	chr1A	b	b	a	a	b	a	a	b	a	a	a	a	b	b	b	a	a	a	b	b	b	a	a	a	b	b	b	b	b	b	a	b	b	a	b	b	a	a	a	b	b	a	a	b	a	a	a
Marker3749	18.47	chr1A	b	b	a	a	b	a	a	b	a	a	a	a	b	b	b	a	a	a	b	b	b	a	a	a	b	b	b	b	b	b	a	b	b	a	b	b	a	a	a	b	b	a	a	b	a	a	a
Marker1338	18.47	chr1A	b	b	a	a	b	a	a	b	a	a	a	a	b	b	b	a	a	a	b	b	b	a	a	a	b	b	b	b	b	b	a	b	b	a	b	b	a	a	a	b	b	a	a	b	a	a	a
Marker1346	18.47	chr1A	b	b	a	a	b	a	a	b	a	a	a	a	b	b	b	a	a	a	b	b	b	a	a	a	b	b	b	b	b	b	a	b	b	a	b	b	a	a	a	b	b	a	a	b	a	a	a
Marker1380	18.47	chr1A	b	b	a	a	b	a	a	b	a	a	a	a	b	b	b	a	a	a	b	b	b	a	a	a	b	b	b	b	b	b	a	b	b	a	b	b	a	a	a	b	b	a	a	b	a	a	a
Marker1268	18.47	chr1A	b	b	a	a	b	a	a	b	a	a	a	a	b	b	b	a	a	a	b	b	b	a	a	a	b	b	b	b	b	b	a	b	b	a	b	b	a	a	a	b	b	a	a	b	a	a	a
Marker1267	18.47	chr1A	b	b	a	a	b	a	a	b	a	a	a	a	b	b	b	a	a	a	b	b	b	a	a	a	b	b	b	b	b	b	a	b	b	a	b	b	a	a	a	b	b	a	a	b	a	a	a
Marker1344	18.47	chr1A	b	b	a	a	b	a	a	b	a	a	a	a	b	b	b	a	a	a	b	b	b	a	a	a	b	b	b	b	b	b	a	b	b	a	b	b	a	a	a	b	b	a	a	b	a	a	a
Marker1345	18.47	chr1A	b	b	a	a	b	a	a	b	a	a	a	a	b	b	b	a	a	a	b	b	b	a	a	a	b	b	b	b	b	b	a	b	b	a	b	b	a	a	a	b	b	a	a	b	a	a	a
Marker1187	18.47	chr1A	b	b	a	a	b	a	a	b	a	a	a	a	b	b	b	a	a	a	b	b	b	a	a	a	b	b	b	b	b	b	a	b	b	a	b	b	a	a	a	b	b	a	a	b	a	a	a
Marker2828	18.729	chr1A	b	b	a	a	b	a	a	b	a	a	a	a	b	b	b	a	a	a	b	b	b	a	a	a	b	b	b	b	b	b	a	b	b	a	b	b	a	a	a	b	b	a	a	b	a	a	a
Marker2618	18.729	chr1A	b	b	a	a	b	a	a	b	a	a	a	a	b	b	b	a	a	a	b	b	b	a	a	a	b	b	b	b	b	b	a	b	b	a	b	b	a	a	a	b	b	a	a	b	a	a	a
Marker4327	18.729	chr1A	b	b	a	a	b	a	a	b	a	a	a	a	b	b	b	a	a	a	b	b	b	a	a	a	b	b	b	b	b	b	a	b	b	a	b	b	a	a	a	b	b	a	a	b	a	a	a
Marker2827	18.729	chr1A	b	b	a	a	b	a	a	b	a	a	a	a	b	b	b	a	a	a	b	b	b	a	a	a	b	b	b	b	b	b	a	b	b	a	b	b	a	a	a	b	b	a	a	b	a	a	a
Marker3439	18.729	chr1A	b	b	a	a	b	a	a	b	a	a	a	a	b	b	b	a	a	a	b	b	b	a	a	a	b	b	b	b	b	b	a	b	b	a	b	b	a	a	a	b	b	a	a	b	a	a	a
Marker2061	18.729	chr1A	b	b	a	a	b	a	a	b	a	a	a	a	b	b	b	a	a	a	b	b	b	a	a	a	b	b	b	b	b	b	a	b	b	a	b	b	a	a	a	b	b	a	a	b	a	a	a
Marker3610	18.729	chr1A	b	b	a	a	b	a	a	b	a	a	a	a	b	b	b	a	a	a	b	b	b	a	a	a	b	b	b	b	b	b	a	b	b	a	b	b	a	a	a	b	b	a	a	b	a	a	a
Marker2069	18.729	chr1A	b	b	a	a	b	a	a	b	a	a	a	a	b	b	b	a	a	a	b	b	b	a	a	a	b	b	b	b	b	b	a	b	b	a	b	b	a	a	a	b	b	a	a	b	a	a	a
Marker3791	18.729	chr1A	b	b	a	a	b	a	a	b	a	a	a	a	b	b	b	a	a	a	b	b	b	a	a	a	b	b	b	b	b	b	a	b	b	a	b	b	a	a	a	b	b	a	a	b	a	a	a
Marker4115	18.729	chr1A	b	b	a	a	b	a	a	b	a	a	a	a	b	b	b	a	a	a	b	b	b	a	a	a	b	b	b	b	b	b	a	b	b	a	b	b	a	a	a	b	b	a	a	b	a	a	a
Marker1623	18.729	chr1A	b	b	a	a	b	a	a	b	a	a	a	a	b	b	b	a	a	a	b	b	b	a	a	a	b	b	b	b	b	b	a	b	b	a	b	b	a	a	a	b	b	a	a	b	a	a	a
Marker1469	18.729	chr1A	b	b	a	a	b	a	a	b	a	a	a	a	b	b	b	a	a	a	b	b	b	a	a	a	b	b	b	b	b	b	a	b	b	a	b	b	a	a	a	b	b	a	a	b	a	a	a
Marker3449	18.729	chr1A	b	b	a	a	b	a	a	b	a	a	a	a	b	b	b	a	a	a	b	b	b	a	a	a	b	b	b	b	b	b	a	b	b	a	b	b	a	a	a	b	b	a	a	b	a	a	a
Marker2833	18.729	chr1A	b	b	a	a	b	a	a	b	a	a	a	a	b	b	b	a	a	a	b	b	b	a	a	a	b	b	b	b	b	b	a	b	b	a	b	b	a	a	a	b	b	a	a	b	a	a	a
Marker1911	18.729	chr1A	b	b	a	a	b	a	a	b	a	a	a	a	b	b	b	a	a	a	b	b	b	a	a	a	b	b	b	b	b	b	a	b	b	a	b	b	a	a	a	b	b	a	a	b	a	a	a
Marker4354	18.729	chr1A	b	b	a	a	b	a	a	b	a	a	a	a	b	b	b	a	a	a	b	b	b	a	a	a	b	b	b	b	b	b	a	b	b	a	b	b	a	a	a	b	b	a	a	b	a	a	a
Marker3193	18.729	chr1A	b	b	a	a	b	a	a	b	a	a	a	a	b	b	b	a	a	a	b	b	b	a	a	a	b	b	b	b	b	b	a	b	b	a	b	b	a	a	a	b	b	a	a	b	a	a	a
Marker2934	18.729	chr1A	b	b	a	a	b	a	a	b	a	a	a	a	b	b	b	a	a	a	b	b	b	a	a	a	b	b	b	b	b	b	a	b	b	a	b	b	a	a	a	b	b	a	a	b	a	a	a
Marker2905	18.729	chr1A	b	b	a	a	b	a	a	b	a	a	a	a	b	b	b	a	a	a	b	b	b	a	a	a	b	b	b	b	b	b	a	b	b	a	b	b	a	a	a	b	b	a	a	b	a	a	a
Marker2581	18.729	chr1A	b	b	a	a	b	a	a	b	a	a	a	a	b	b	b	a	a	a	b	b	b	a	a	a	b	b	b	b	b	b	a	b	b	a	b	b	a	a	a	b	b	a	a	b	a	a	a
Marker2580	18.729	chr1A	b	b	a	a	b	a	a	b	a	a	a	a	b	b	b	a	a	a	b	b	b	a	a	a	b	b	b	b	b	b	a	b	b	a	b	b	a	a	a	b	b	a	a	b	a	a	a
Marker2524	18.729	chr1A	b	b	a	a	b	a	a	b	a	a	a	a	b	b	b	a	a	a	b	b	b	a	a	a	b	b	b	b	b	b	a	b	b	a	b	b	a	a	a	b	b	a	a	b	a	a	a
Marker2523	18.729	chr1A	b	b	a	a	b	a	a	b	a	a	a	a	b	b	b	a	a	a	b	b	b	a	a	a	b	b	b	b	b	b	a	b	b	a	b	b	a	a	a	b	b	a	a	b	a	a	a
Marker2151	18.729	chr1A	b	b	a	a	b	a	a	b	a	a	a	a	b	b	b	a	a	a	b	b	b	a	a	a	b	b	b	b	b	b	a	b	b	a	b	b	a	a	a	b	b	a	a	b	a	a	a
Marker4458	18.729	chr1A	b	b	a	a	b	a	a	b	a	a	a	a	b	b	b	a	a	a	b	b	b	a	a	a	b	b	b	b	b	b	a	b	b	a	b	b	a	a	a	b	b	a	a	b	a	a	a
Marker5155	18.729	chr1A	b	b	a	a	b	a	a	b	a	a	a	a	b	b	b	a	a	a	b	b	b	a	a	a	b	b	b	b	b	b	a	b	b	a	b	b	a	a	a	b	b	a	a	b	a	a	a
Marker4152	18.729	chr1A	b	b	a	a	b	a	a	b	a	a	a	a	b	b	b	a	a	a	b	b	b	a	a	a	b	b	b	b	b	b	a	b	b	a	b	b	a	a	a	b	b	a	a	b	a	a	a
Marker1628	18.729	chr1A	b	b	a	a	b	a	a	b	a	a	a	a	b	b	b	a	a	a	b	b	b	a	a	a	b	b	b	b	b	b	a	b	b	a	b	b	a	a	a	b	b	a	a	b	a	a	a
Marker5276	18.729	chr1A	b	b	a	a	b	a	a	b	a	a	a	a	b	b	b	a	a	a	b	b	b	a	a	a	b	b	b	b	b	b	a	b	b	a	b	b	a	a	a	b	b	a	a	b	a	a	a
Marker3205	18.729	chr1A	b	b	a	a	b	a	a	b	a	a	a	a	b	b	b	a	a	a	b	b	b	a	a	a	b	b	b	b	b	b	a	b	b	a	b	b	a	a	a	b	b	a	a	b	a	a	a
Marker3525	18.729	chr1A	b	b	a	a	b	a	a	b	a	a	a	a	b	b	b	a	a	a	b	b	b	a	a	a	b	b	b	b	b	b	a	b	b	a	b	b	a	a	a	b	b	a	a	b	a	a	a
Marker2381	18.729	chr1A	b	b	a	a	b	a	a	b	a	a	a	a	b	b	b	a	a	a	b	b	b	a	a	a	b	b	b	b	b	b	a	b	b	a	b	b	a	a	a	b	b	a	a	b	a	a	a
Marker2382	18.729	chr1A	b	b	a	a	b	a	a	b	a	a	a	a	b	b	b	a	a	a	b	b	b	a	a	a	b	b	b	b	b	b	a	b	b	a	b	b	a	a	a	b	b	a	a	b	a	a	a
Marker2383	18.729	chr1A	b	b	a	a	b	a	a	b	a	a	a	a	b	b	b	a	a	a	b	b	b	a	a	a	b	b	b	b	b	b	a	b	b	a	b	b	a	a	a	b	b	a	a	b	a	a	a
Marker3301	18.729	chr1A	b	b	a	a	b	a	a	b	a	a	a	a	b	b	b	a	a	a	b	b	b	a	a	a	b	b	b	b	b	b	a	b	b	a	b	b	a	a	a	b	b	a	a	b	a	a	a
Marker3633	18.729	chr1A	b	b	a	a	b	a	a	b	a	a	a	a	b	b	b	a	a	a	b	b	b	a	a	a	b	b	b	b	b	b	a	b	b	a	b	b	a	a	a	b	b	a	a	b	a	a	a
Marker3632	18.729	chr1A	b	b	a	a	b	a	a	b	a	a	a	a	b	b	b	a	a	a	b	b	b	a	a	a	b	b	b	b	b	b	a	b	b	a	b	b	a	a	a	b	b	a	a	b	a	a	a
Marker1901	18.729	chr1A	b	b	a	a	b	a	a	b	a	a	a	a	b	b	b	a	a	a	b	b	b	a	a	a	b	b	b	b	b	b	a	b	b	a	b	b	a	a	a	b	b	a	a	b	a	a	a
Marker3299	18.729	chr1A	b	b	a	a	b	a	a	b	a	a	a	a	b	b	b	a	a	a	b	b	b	a	a	a	b	b	b	b	b	b	a	b	b	a	b	b	a	a	a	b	b	a	a	b	a	a	a
Marker3300	18.729	chr1A	b	b	a	a	b	a	a	b	a	a	a	a	b	b	b	a	a	a	b	b	b	a	a	a	b	b	b	b	b	b	a	b	b	a	b	b	a	a	a	b	b	a	a	b	a	a	a
Marker3790	18.729	chr1A	b	b	a	a	b	a	a	b	a	a	a	a	b	b	b	a	a	a	b	b	b	a	a	a	b	b	b	b	b	b	a	b	b	a	b	b	a	a	a	b	b	a	a	b	a	a	a
Marker3788	18.729	chr1A	b	b	a	a	b	a	a	b	a	a	a	a	b	b	b	a	a	a	b	b	b	a	a	a	b	b	b	b	b	b	a	b	b	a	b	b	a	a	a	b	b	a	a	b	a	a	a
Marker3789	18.729	chr1A	b	b	a	a	b	a	a	b	a	a	a	a	b	b	b	a	a	a	b	b	b	a	a	a	b	b	b	b	b	b	a	b	b	a	b	b	a	a	a	b	b	a	a	b	a	a	a
Marker1917	18.729	chr1A	b	b	a	a	b	a	a	b	a	a	a	a	b	b	b	a	a	a	b	b	b	a	a	a	b	b	b	b	b	b	a	b	b	a	b	b	a	a	a	b	b	a	a	b	a	a	a
Marker3782	18.729	chr1A	b	b	a	a	b	a	a	b	a	a	a	a	b	b	b	a	a	a	b	b	b	a	a	a	b	b	b	b	b	b	a	b	b	a	b	b	a	a	a	b	b	a	a	b	a	a	a
Marker2671	18.729	chr1A	b	b	a	a	b	a	a	b	a	a	a	a	b	b	b	a	a	a	b	b	b	a	a	a	b	b	b	b	b	b	a	b	b	a	b	b	a	a	a	b	b	a	a	b	a	a	a
Marker2782	18.729	chr1A	b	b	a	a	b	a	a	b	a	a	a	a	b	b	b	a	a	a	b	b	b	a	a	a	b	b	b	b	b	b	a	b	b	a	b	b	a	a	a	b	b	a	a	b	a	a	a
Marker3642	18.729	chr1A	b	b	a	a	b	a	a	b	a	a	a	a	b	b	b	a	a	a	b	b	b	a	a	a	b	b	b	b	b	b	a	b	b	a	b	b	a	a	a	b	b	a	a	b	a	a	a
Marker3402	18.729	chr1A	b	b	a	a	b	a	a	b	a	a	a	a	b	b	b	a	a	a	b	b	b	a	a	a	b	b	b	b	b	b	a	b	b	a	b	b	a	a	a	b	b	a	a	b	a	a	a
Marker3263	18.729	chr1A	b	b	a	a	b	a	a	b	a	a	a	a	b	b	b	a	a	a	b	b	b	a	a	a	b	b	b	b	b	b	a	b	b	a	b	b	a	a	a	b	b	a	a	b	a	a	a
Marker2719	18.729	chr1A	b	b	a	a	b	a	a	b	a	a	a	a	b	b	b	a	a	a	b	b	b	a	a	a	b	b	b	b	b	b	a	b	b	a	b	b	a	a	a	b	b	a	a	b	a	a	a
Marker1464	18.729	chr1A	b	b	a	a	b	a	a	b	a	a	a	a	b	b	b	a	a	a	b	b	b	a	a	a	b	b	b	b	b	b	a	b	b	a	b	b	a	a	a	b	b	a	a	b	a	a	a
Marker2720	18.729	chr1A	b	b	a	a	b	a	a	b	a	a	a	a	b	b	b	a	a	a	b	b	b	a	a	a	b	b	b	b	b	b	a	b	b	a	b	b	a	a	a	b	b	a	a	b	a	a	a
Marker4149	18.729	chr1A	b	b	a	a	b	a	a	b	a	a	a	a	b	b	b	a	a	a	b	b	b	a	a	a	b	b	b	b	b	b	a	b	b	a	b	b	a	a	a	b	b	a	a	b	a	a	a
Marker3459	18.729	chr1A	b	b	a	a	b	a	a	b	a	a	a	a	b	b	b	a	a	a	b	b	b	a	a	a	b	b	b	b	b	b	a	b	b	a	b	b	a	a	a	b	b	a	a	b	a	a	a
Marker3215	18.729	chr1A	b	b	a	a	b	a	a	b	a	a	a	a	b	b	b	a	a	a	b	b	b	a	a	a	b	b	b	b	b	b	a	b	b	a	b	b	a	a	a	b	b	a	a	b	a	a	a
Marker4191	18.729	chr1A	b	b	a	a	b	a	a	b	a	a	a	a	b	b	b	a	a	a	b	b	b	a	a	a	b	b	b	b	b	b	a	b	b	a	b	b	a	a	a	b	b	a	a	b	a	a	a
Marker4192	18.729	chr1A	b	b	a	a	b	a	a	b	a	a	a	a	b	b	b	a	a	a	b	b	b	a	a	a	b	b	b	b	b	b	a	b	b	a	b	b	a	a	a	b	b	a	a	b	a	a	a
Marker3400	18.729	chr1A	b	b	a	a	b	a	a	b	a	a	a	a	b	b	b	a	a	a	b	b	b	a	a	a	b	b	b	b	b	b	a	b	b	a	b	b	a	a	a	b	b	a	a	b	a	a	a
Marker4163	18.729	chr1A	b	b	a	a	b	a	a	b	a	a	a	a	b	b	b	a	a	a	b	b	b	a	a	a	b	b	b	b	b	b	a	b	b	a	b	b	a	a	a	b	b	a	a	b	a	a	a
Marker3132	18.729	chr1A	b	b	a	a	b	a	a	b	a	a	a	a	b	b	b	a	a	a	b	b	b	a	a	a	b	b	b	b	b	b	a	b	b	a	b	b	a	a	a	b	b	a	a	b	a	a	a
Marker2210	18.729	chr1A	b	b	a	a	b	a	a	b	a	a	a	a	b	b	b	a	a	a	b	b	b	a	a	a	b	b	b	b	b	b	a	b	b	a	b	b	a	a	a	b	b	a	a	b	a	a	a
Marker4062	18.729	chr1A	b	b	a	a	b	a	a	b	a	a	a	a	b	b	b	a	a	a	b	b	b	a	a	a	b	b	b	b	b	b	a	b	b	a	b	b	a	a	a	b	b	a	a	b	a	a	a
Marker4193	18.729	chr1A	b	b	a	a	b	a	a	b	a	a	a	a	b	b	b	a	a	a	b	b	b	a	a	a	b	b	b	b	b	b	a	b	b	a	b	b	a	a	a	b	b	a	a	b	a	a	a
Marker4268	18.729	chr1A	b	b	a	a	b	a	a	b	a	a	a	a	b	b	b	a	a	a	b	b	b	a	a	a	b	b	b	b	b	b	a	b	b	a	b	b	a	a	a	b	b	a	a	b	a	a	a
Marker4355	18.729	chr1A	b	b	a	a	b	a	a	b	a	a	a	a	b	b	b	a	a	a	b	b	b	a	a	a	b	b	b	b	b	b	a	b	b	a	b	b	a	a	a	b	b	a	a	b	a	a	a
Marker2328	18.729	chr1A	b	b	a	a	b	a	a	b	a	a	a	a	b	b	b	a	a	a	b	b	b	a	a	a	b	b	b	b	b	b	a	b	b	a	b	b	a	a	a	b	b	a	a	b	a	a	a
Marker4370	18.729	chr1A	b	b	a	a	b	a	a	b	a	a	a	a	b	b	b	a	a	a	b	b	b	a	a	a	b	b	b	b	b	b	a	b	b	a	b	b	a	a	a	b	b	a	a	b	a	a	a
Marker3736	18.729	chr1A	b	b	a	a	b	a	a	b	a	a	a	a	b	b	b	a	a	a	b	b	b	a	a	a	b	b	b	b	b	b	a	b	b	a	b	b	a	a	a	b	b	a	a	b	a	a	a
Marker3206	18.729	chr1A	b	b	a	a	b	a	a	b	a	a	a	a	b	b	b	a	a	a	b	b	b	a	a	a	b	b	b	b	b	b	a	b	b	a	b	b	a	a	a	b	b	a	a	b	a	a	a
Marker2182	18.988	chr1A	b	b	a	a	b	a	a	b	a	a	a	a	b	b	b	a	a	a	b	b	b	a	a	a	b	b	b	b	b	b	a	b	b	a	b	b	a	a	a	b	b	a	a	b	a	a	a
Marker4157	18.988	chr1A	b	b	a	a	b	a	a	b	a	a	a	a	b	b	b	a	a	a	b	b	b	a	a	a	b	b	b	b	b	b	a	b	b	a	b	b	a	a	a	b	b	a	a	b	a	a	a
Marker2521	18.988	chr1A	b	b	a	a	b	a	a	b	a	a	a	a	b	b	b	a	a	a	b	b	b	a	a	a	b	b	b	b	b	b	a	b	b	a	b	b	a	a	a	b	b	a	a	b	a	a	a
Marker2284	18.988	chr1A	b	b	a	a	b	a	a	b	a	a	a	a	b	b	b	a	a	a	b	b	b	a	a	a	b	b	b	b	b	b	a	b	b	a	b	b	a	a	a	b	b	a	a	b	a	a	a
Marker3148	18.988	chr1A	b	b	a	a	b	a	a	b	a	a	a	a	b	b	b	a	a	a	b	b	b	a	a	a	b	b	b	b	b	b	a	b	b	a	b	b	a	a	a	b	b	a	a	b	a	a	a
Marker3989	18.988	chr1A	b	b	a	a	b	a	a	b	a	a	a	a	b	b	b	a	a	a	b	b	b	a	a	a	b	b	b	b	b	b	a	b	b	a	b	b	a	a	a	b	b	a	a	b	a	a	a
Marker1438	19.247	chr1A	b	b	a	a	b	a	a	b	a	a	a	a	b	b	b	a	a	a	a	b	b	a	a	a	b	b	b	b	b	b	a	b	b	a	b	b	a	a	a	b	b	a	a	b	a	a	a
Marker3438	19.247	chr1A	b	b	a	a	b	a	a	b	a	a	a	a	b	b	b	a	a	a	a	b	b	a	a	a	b	b	b	b	b	b	a	b	b	a	b	b	a	a	a	b	b	a	a	b	a	a	a
Marker1883	19.247	chr1A	b	b	a	a	b	a	a	b	a	a	a	a	b	b	b	a	a	a	a	b	b	a	a	a	b	b	b	b	b	b	a	b	b	a	b	b	a	a	a	b	b	a	a	b	a	a	a
Marker2783	19.247	chr1A	b	b	a	a	b	a	a	b	a	a	a	a	b	b	b	a	a	a	a	b	b	a	a	a	b	b	b	b	b	b	a	b	b	a	b	b	a	a	a	b	b	a	a	b	a	a	a
Marker3415	19.247	chr1A	b	b	a	a	b	a	a	b	a	a	a	a	b	b	b	a	a	a	a	b	b	a	a	a	b	b	b	b	b	b	a	b	b	a	b	b	a	a	a	b	b	a	a	b	a	a	a
Marker3416	19.247	chr1A	b	b	a	a	b	a	a	b	a	a	a	a	b	b	b	a	a	a	a	b	b	a	a	a	b	b	b	b	b	b	a	b	b	a	b	b	a	a	a	b	b	a	a	b	a	a	a
Marker1891	19.247	chr1A	b	b	a	a	b	a	a	b	a	a	a	a	b	b	b	a	a	a	a	b	b	a	a	a	b	b	b	b	b	b	a	b	b	a	b	b	a	a	a	b	b	a	a	b	a	a	a
Marker3908	19.247	chr1A	b	b	a	a	b	a	a	b	a	a	a	a	b	b	b	a	a	a	a	b	b	a	a	a	b	b	b	b	b	b	a	b	b	a	b	b	a	a	a	b	b	a	a	b	a	a	a
Marker3909	19.247	chr1A	b	b	a	a	b	a	a	b	a	a	a	a	b	b	b	a	a	a	a	b	b	a	a	a	b	b	b	b	b	b	a	b	b	a	b	b	a	a	a	b	b	a	a	b	a	a	a
Marker2741	19.247	chr1A	b	b	a	a	b	a	a	b	a	a	a	a	b	b	b	a	a	a	a	b	b	a	a	a	b	b	b	b	b	b	a	b	b	a	b	b	a	a	a	b	b	a	a	b	a	a	a
Marker3661	19.247	chr1A	b	b	a	a	b	a	a	b	a	a	a	a	b	b	b	a	a	a	a	b	b	a	a	a	b	b	b	b	b	b	a	b	b	a	b	b	a	a	a	b	b	a	a	b	a	a	a
Marker3662	19.247	chr1A	b	b	a	a	b	a	a	b	a	a	a	a	b	b	b	a	a	a	a	b	b	a	a	a	b	b	b	b	b	b	a	b	b	a	b	b	a	a	a	b	b	a	a	b	a	a	a
Marker2350	19.247	chr1A	b	b	a	a	b	a	a	b	a	a	a	a	b	b	b	a	a	a	a	b	b	a	a	a	b	b	b	b	b	b	a	b	b	a	b	b	a	a	a	b	b	a	a	b	a	a	a
Marker3988	19.247	chr1A	b	b	a	a	b	a	a	b	a	a	a	a	b	b	b	a	a	a	a	b	b	a	a	a	b	b	b	b	b	b	a	b	b	a	b	b	a	a	a	b	b	a	a	b	a	a	a
Marker1584	19.247	chr1A	b	b	a	a	b	a	a	b	a	a	a	a	b	b	b	a	a	a	a	b	b	a	a	a	b	b	b	b	b	b	a	b	b	a	b	b	a	a	a	b	b	a	a	b	a	a	a
Marker3279	19.247	chr1A	b	b	a	a	b	a	a	b	a	a	a	a	b	b	b	a	a	a	a	b	b	a	a	a	b	b	b	b	b	b	a	b	b	a	b	b	a	a	a	b	b	a	a	b	a	a	a
Marker1437	19.247	chr1A	b	b	a	a	b	a	a	b	a	a	a	a	b	b	b	a	a	a	a	b	b	a	a	a	b	b	b	b	b	b	a	b	b	a	b	b	a	a	a	b	b	a	a	b	a	a	a
Marker4002	19.247	chr1A	b	b	a	a	b	a	a	b	a	a	a	a	b	b	b	a	a	a	a	b	b	a	a	a	b	b	b	b	b	b	a	b	b	a	b	b	a	a	a	b	b	a	a	b	a	a	a
Marker1110	19.506	chr1A	b	b	a	a	b	a	a	b	a	a	a	a	b	b	b	a	a	a	a	b	b	a	a	a	b	b	b	b	b	b	a	b	b	a	b	b	a	a	a	b	b	a	a	b	a	a	a
Marker3432	19.506	chr1A	b	b	a	a	b	a	a	b	a	a	a	a	b	b	b	a	a	a	a	b	b	a	a	a	b	b	b	b	b	b	a	b	b	a	b	b	a	a	a	b	b	a	a	b	a	a	a
Marker5178	19.506	chr1A	b	b	a	a	b	a	a	b	a	a	a	a	b	b	b	a	a	a	a	b	b	a	a	a	b	b	b	b	b	b	a	b	b	a	b	b	a	a	a	b	b	a	a	b	a	a	a
Marker3401	19.506	chr1A	b	b	a	a	b	a	a	b	a	a	a	a	b	b	b	a	a	a	a	b	b	a	a	a	b	b	b	b	b	b	a	b	b	a	b	b	a	a	a	b	b	a	a	b	a	a	a
Marker2966	19.506	chr1A	b	b	a	a	b	a	a	b	a	a	a	a	b	b	b	a	a	a	a	b	b	a	a	a	b	b	b	b	b	b	a	b	b	a	b	b	a	a	a	b	b	a	a	b	a	a	a
Marker2557	19.506	chr1A	b	b	a	a	b	a	a	b	a	a	a	a	b	b	b	a	a	a	a	b	b	a	a	a	b	b	b	b	b	b	a	b	b	a	b	b	a	a	a	b	b	a	a	b	a	a	a
Marker3786	19.506	chr1A	b	b	a	a	b	a	a	b	a	a	a	a	b	b	b	a	a	a	a	b	b	a	a	a	b	b	b	b	b	b	a	b	b	a	b	b	a	a	a	b	b	a	a	b	a	a	a
Marker3118	19.506	chr1A	b	b	a	a	b	a	a	b	a	a	a	a	b	b	b	a	a	a	a	b	b	a	a	a	b	b	b	b	b	b	a	b	b	a	b	b	a	a	a	b	b	a	a	b	a	a	a
Marker2459	19.506	chr1A	b	b	a	a	b	a	a	b	a	a	a	a	b	b	b	a	a	a	a	b	b	a	a	a	b	b	b	b	b	b	a	b	b	a	b	b	a	a	a	b	b	a	a	b	a	a	a
Marker4055	19.506	chr1A	b	b	a	a	b	a	a	b	a	a	a	a	b	b	b	a	a	a	a	b	b	a	a	a	b	b	b	b	b	b	a	b	b	a	b	b	a	a	a	b	b	a	a	b	a	a	a
Marker3877	19.506	chr1A	b	b	a	a	b	a	a	b	a	a	a	a	b	b	b	a	a	a	a	b	b	a	a	a	b	b	b	b	b	b	a	b	b	a	b	b	a	a	a	b	b	a	a	b	a	a	a
Marker3878	19.506	chr1A	b	b	a	a	b	a	a	b	a	a	a	a	b	b	b	a	a	a	a	b	b	a	a	a	b	b	b	b	b	b	a	b	b	a	b	b	a	a	a	b	b	a	a	b	a	a	a
Marker3879	19.506	chr1A	b	b	a	a	b	a	a	b	a	a	a	a	b	b	b	a	a	a	a	b	b	a	a	a	b	b	b	b	b	b	a	b	b	a	b	b	a	a	a	b	b	a	a	b	a	a	a
Marker2670	19.506	chr1A	b	b	a	a	b	a	a	b	a	a	a	a	b	b	b	a	a	a	a	b	b	a	a	a	b	b	b	b	b	b	a	b	b	a	b	b	a	a	a	b	b	a	a	b	a	a	a
Marker2742	19.506	chr1A	b	b	a	a	b	a	a	b	a	a	a	a	b	b	b	a	a	a	a	b	b	a	a	a	b	b	b	b	b	b	a	b	b	a	b	b	a	a	a	b	b	a	a	b	a	a	a
Marker3463	19.506	chr1A	b	b	a	a	b	a	a	b	a	a	a	a	b	b	b	a	a	a	a	b	b	a	a	a	b	b	b	b	b	b	a	b	b	a	b	b	a	a	a	b	b	a	a	b	a	a	a
Marker2045	19.506	chr1A	b	b	a	a	b	a	a	b	a	a	a	a	b	b	b	a	a	a	a	b	b	a	a	a	b	b	b	b	b	b	a	b	b	a	b	b	a	a	a	b	b	a	a	b	a	a	a
Marker1916	19.506	chr1A	b	b	a	a	b	a	a	b	a	a	a	a	b	b	b	a	a	a	a	b	b	a	a	a	b	b	b	b	b	b	a	b	b	a	b	b	a	a	a	b	b	a	a	b	a	a	a
Marker2316	19.506	chr1A	b	b	a	a	b	a	a	b	a	a	a	a	b	b	b	a	a	a	a	b	b	a	a	a	b	b	b	b	b	b	a	b	b	a	b	b	a	a	a	b	b	a	a	b	a	a	a
Marker2582	19.506	chr1A	b	b	a	a	b	a	a	b	a	a	a	a	b	b	b	a	a	a	a	b	b	a	a	a	b	b	b	b	b	b	a	b	b	a	b	b	a	a	a	b	b	a	a	b	a	a	a
Marker3585	19.506	chr1A	b	b	a	a	b	a	a	b	a	a	a	a	b	b	b	a	a	a	a	b	b	a	a	a	b	b	b	b	b	b	a	b	b	a	b	b	a	a	a	b	b	a	a	b	a	a	a
Marker3995	19.506	chr1A	b	b	a	a	b	a	a	b	a	a	a	a	b	b	b	a	a	a	a	b	b	a	a	a	b	b	b	b	b	b	a	b	b	a	b	b	a	a	a	b	b	a	a	b	a	a	a
Marker4279	19.506	chr1A	b	b	a	a	b	a	a	b	a	a	a	a	b	b	b	a	a	a	a	b	b	a	a	a	b	b	b	b	b	b	a	b	b	a	b	b	a	a	a	b	b	a	a	b	a	a	a
Marker2199	19.765	chr1A	b	b	a	a	b	a	a	b	a	a	a	a	b	b	b	a	a	a	a	b	b	a	a	a	b	b	b	b	b	b	a	b	b	a	b	b	a	a	a	b	b	a	a	b	a	a	a
Marker4006	19.765	chr1A	b	b	a	a	b	a	a	b	a	a	a	a	b	b	b	a	a	a	a	b	b	a	a	a	b	b	b	b	b	b	a	b	b	a	b	b	a	a	a	b	b	a	a	b	a	a	a
Marker2965	19.765	chr1A	b	b	a	a	b	a	a	b	a	a	a	a	b	b	b	a	a	a	a	b	b	a	a	a	b	b	b	b	b	b	a	b	b	a	b	b	a	a	a	b	b	a	a	b	a	a	a
Marker1518	19.765	chr1A	b	b	a	a	b	a	a	b	a	a	a	a	b	b	b	a	a	a	a	b	b	a	a	a	b	b	b	b	b	b	a	b	b	a	b	b	a	a	a	b	b	a	a	b	a	a	a
Marker2398	19.765	chr1A	b	b	a	a	b	a	a	b	a	a	a	a	b	b	b	a	a	a	a	b	b	a	a	a	b	b	b	b	b	b	a	b	b	a	b	b	a	a	a	b	b	a	a	b	a	a	a
Marker2701	19.765	chr1A	b	b	a	a	b	a	a	b	a	a	a	a	b	b	b	a	a	a	a	b	b	a	a	a	b	b	b	b	b	b	a	b	b	a	b	b	a	a	a	b	b	a	a	b	a	a	a
Marker2702	19.765	chr1A	b	b	a	a	b	a	a	b	a	a	a	a	b	b	b	a	a	a	a	b	b	a	a	a	b	b	b	b	b	b	a	b	b	a	b	b	a	a	a	b	b	a	a	b	a	a	a
Marker2826	19.765	chr1A	b	b	a	a	b	a	a	b	a	a	a	a	b	b	b	a	a	a	a	b	b	a	a	a	b	b	b	b	b	b	a	b	b	a	b	b	a	a	a	b	b	a	a	b	a	a	a
Marker3291	19.765	chr1A	b	b	a	a	b	a	a	b	a	a	a	a	b	b	b	a	a	a	a	b	b	a	a	a	b	b	b	b	b	b	a	b	b	a	b	b	a	a	a	b	b	a	a	b	a	a	a
Marker1516	19.765	chr1A	b	b	a	a	b	a	a	b	a	a	a	a	b	b	b	a	a	a	a	b	b	a	a	a	b	b	b	b	b	b	a	b	b	a	b	b	a	a	a	b	b	a	a	b	a	a	a
Marker1761	19.765	chr1A	b	b	a	a	b	a	a	b	a	a	a	a	b	b	b	a	a	a	a	b	b	a	a	a	b	b	b	b	b	b	a	b	b	a	b	b	a	a	a	b	b	a	a	b	a	a	a
Marker2864	19.765	chr1A	b	b	a	a	b	a	a	b	a	a	a	a	b	b	b	a	a	a	a	b	b	a	a	a	b	b	b	b	b	b	a	b	b	a	b	b	a	a	a	b	b	a	a	b	a	a	a
Marker4023	19.765	chr1A	b	b	a	a	b	a	a	b	a	a	a	a	b	b	b	a	a	a	a	b	b	a	a	a	b	b	b	b	b	b	a	b	b	a	b	b	a	a	a	b	b	a	a	b	a	a	a
Marker1517	19.765	chr1A	b	b	a	a	b	a	a	b	a	a	a	a	b	b	b	a	a	a	a	b	b	a	a	a	b	b	b	b	b	b	a	b	b	a	b	b	a	a	a	b	b	a	a	b	a	a	a
Marker3010	19.765	chr1A	b	b	a	a	b	a	a	b	a	a	a	a	b	b	b	a	a	a	a	b	b	a	a	a	b	b	b	b	b	b	a	b	b	a	b	b	a	a	a	b	b	a	a	b	a	a	a
Marker4840	19.765	chr1A	b	b	a	a	b	a	a	b	a	a	a	a	b	b	b	a	a	a	a	b	b	a	a	a	b	b	b	b	b	b	a	b	b	a	b	b	a	a	a	b	b	a	a	b	a	a	a
Marker5103	19.765	chr1A	b	b	a	a	b	a	a	b	a	a	a	a	b	b	b	a	a	a	a	b	b	a	a	a	b	b	b	b	b	b	a	b	b	a	b	b	a	a	a	b	b	a	a	b	a	a	a
Marker4432	19.765	chr1A	b	b	a	a	b	a	a	b	a	a	a	a	b	b	b	a	a	a	a	b	b	a	a	a	b	b	b	b	b	b	a	b	b	a	b	b	a	a	a	b	b	a	a	b	a	a	a
Marker2259	19.765	chr1A	b	b	a	a	b	a	a	b	a	a	a	a	b	b	b	a	a	a	a	b	b	a	a	a	b	b	b	b	b	b	a	b	b	a	b	b	a	a	a	b	b	a	a	b	a	a	a
Marker1147	19.765	chr1A	b	b	a	a	b	a	a	b	a	a	a	a	b	b	b	a	a	a	a	b	b	a	a	a	b	b	b	b	b	b	a	b	b	a	b	b	a	a	a	b	b	a	a	b	a	a	a
Marker3766	19.765	chr1A	b	b	a	a	b	a	a	b	a	a	a	a	b	b	b	a	a	a	a	b	b	a	a	a	b	b	b	b	b	b	a	b	b	a	b	b	a	a	a	b	b	a	a	b	a	a	a
Marker2863	19.765	chr1A	b	b	a	a	b	a	a	b	a	a	a	a	b	b	b	a	a	a	a	b	b	a	a	a	b	b	b	b	b	b	a	b	b	a	b	b	a	a	a	b	b	a	a	b	a	a	a
Marker2762	19.765	chr1A	b	b	a	a	b	a	a	b	a	a	a	a	b	b	b	a	a	a	a	b	b	a	a	a	b	b	b	b	b	b	a	b	b	a	b	b	a	a	a	b	b	a	a	b	a	a	a
Marker2006	19.765	chr1A	b	b	a	a	b	a	a	b	a	a	a	a	b	b	b	a	a	a	a	b	b	a	a	a	b	b	b	b	b	b	a	b	b	a	b	b	a	a	a	b	b	a	a	b	a	a	a
Marker2610	19.765	chr1A	b	b	a	a	b	a	a	b	a	a	a	a	b	b	b	a	a	a	a	b	b	a	a	a	b	b	b	b	b	b	a	b	b	a	b	b	a	a	a	b	b	a	a	b	a	a	a
Marker2235	19.765	chr1A	b	b	a	a	b	a	a	b	a	a	a	a	b	b	b	a	a	a	a	b	b	a	a	a	b	b	b	b	b	b	a	b	b	a	b	b	a	a	a	b	b	a	a	b	a	a	a
Marker1543	19.765	chr1A	b	b	a	a	b	a	a	b	a	a	a	a	b	b	b	a	a	a	a	b	b	a	a	a	b	b	b	b	b	b	a	b	b	a	b	b	a	a	a	b	b	a	a	b	a	a	a
Marker1932	19.765	chr1A	b	b	a	a	b	a	a	b	a	a	a	a	b	b	b	a	a	a	a	b	b	a	a	a	b	b	b	b	b	b	a	b	b	a	b	b	a	a	a	b	b	a	a	b	a	a	a
Marker3954	19.765	chr1A	b	b	a	a	b	a	a	b	a	a	a	a	b	b	b	a	a	a	a	b	b	a	a	a	b	b	b	b	b	b	a	b	b	a	b	b	a	a	a	b	b	a	a	b	a	a	a
Marker2108	19.765	chr1A	b	b	a	a	b	a	a	b	a	a	a	a	b	b	b	a	a	a	a	b	b	a	a	a	b	b	b	b	b	b	a	b	b	a	b	b	a	a	a	b	b	a	a	b	a	a	a
Marker2648	19.765	chr1A	b	b	a	a	b	a	a	b	a	a	a	a	b	b	b	a	a	a	a	b	b	a	a	a	b	b	b	b	b	b	a	b	b	a	b	b	a	a	a	b	b	a	a	b	a	a	a
Marker2649	19.765	chr1A	b	b	a	a	b	a	a	b	a	a	a	a	b	b	b	a	a	a	a	b	b	a	a	a	b	b	b	b	b	b	a	b	b	a	b	b	a	a	a	b	b	a	a	b	a	a	a
Marker3640	19.765	chr1A	b	b	a	a	b	a	a	b	a	a	a	a	b	b	b	a	a	a	a	b	b	a	a	a	b	b	b	b	b	b	a	b	b	a	b	b	a	a	a	b	b	a	a	b	a	a	a
Marker2035	19.765	chr1A	b	b	a	a	b	a	a	b	a	a	a	a	b	b	b	a	a	a	a	b	b	a	a	a	b	b	b	b	b	b	a	b	b	a	b	b	a	a	a	b	b	a	a	b	a	a	a
Marker3986	19.765	chr1A	b	b	a	a	b	a	a	b	a	a	a	a	b	b	b	a	a	a	a	b	b	a	a	a	b	b	b	b	b	b	a	b	b	a	b	b	a	a	a	b	b	a	a	b	a	a	a
Marker2277	19.765	chr1A	b	b	a	a	b	a	a	b	a	a	a	a	b	b	b	a	a	a	a	b	b	a	a	a	b	b	b	b	b	b	a	b	b	a	b	b	a	a	a	b	b	a	a	b	a	a	a
Marker4418	19.765	chr1A	b	b	a	a	b	a	a	b	a	a	a	a	b	b	b	a	a	a	a	b	b	a	a	a	b	b	b	b	b	b	a	b	b	a	b	b	a	a	a	b	b	a	a	b	a	a	a
Marker1481	19.765	chr1A	b	b	a	a	b	a	a	b	a	a	a	a	b	b	b	a	a	a	a	b	b	a	a	a	b	b	b	b	b	b	a	b	b	a	b	b	a	a	a	b	b	a	a	b	a	a	a
Marker4024	19.765	chr1A	b	b	a	a	b	a	a	b	a	a	a	a	b	b	b	a	a	a	a	b	b	a	a	a	b	b	b	b	b	b	a	b	b	a	b	b	a	a	a	b	b	a	a	b	a	a	a
Marker4025	19.765	chr1A	b	b	a	a	b	a	a	b	a	a	a	a	b	b	b	a	a	a	a	b	b	a	a	a	b	b	b	b	b	b	a	b	b	a	b	b	a	a	a	b	b	a	a	b	a	a	a
Marker3962	19.765	chr1A	b	b	a	a	b	a	a	b	a	a	a	a	b	b	b	a	a	a	a	b	b	a	a	a	b	b	b	b	b	b	a	b	b	a	b	b	a	a	a	b	b	a	a	b	a	a	a
Marker3963	19.765	chr1A	b	b	a	a	b	a	a	b	a	a	a	a	b	b	b	a	a	a	a	b	b	a	a	a	b	b	b	b	b	b	a	b	b	a	b	b	a	a	a	b	b	a	a	b	a	a	a
Marker2139	19.765	chr1A	b	b	a	a	b	a	a	b	a	a	a	a	b	b	b	a	a	a	a	b	b	a	a	a	b	b	b	b	b	b	a	b	b	a	b	b	a	a	a	b	b	a	a	b	a	a	a
Marker1963	19.765	chr1A	b	b	a	a	b	a	a	b	a	a	a	a	b	b	b	a	a	a	a	b	b	a	a	a	b	b	b	b	b	b	a	b	b	a	b	b	a	a	a	b	b	a	a	b	a	a	a
Marker2499	19.765	chr1A	b	b	a	a	b	a	a	b	a	a	a	a	b	b	b	a	a	a	a	b	b	a	a	a	b	b	b	b	b	b	a	b	b	a	b	b	a	a	a	b	b	a	a	b	a	a	a
Marker2518	19.765	chr1A	b	b	a	a	b	a	a	b	a	a	a	a	b	b	b	a	a	a	a	b	b	a	a	a	b	b	b	b	b	b	a	b	b	a	b	b	a	a	a	b	b	a	a	b	a	a	a
Marker3398	19.765	chr1A	b	b	a	a	b	a	a	b	a	a	a	a	b	b	b	a	a	a	a	b	b	a	a	a	b	b	b	b	b	b	a	b	b	a	b	b	a	a	a	b	b	a	a	b	a	a	a
Marker1782	20.024	chr1A	b	b	a	a	b	a	a	b	a	a	a	a	b	a	b	a	a	a	a	b	b	a	a	a	b	b	b	b	b	b	a	b	b	a	b	b	a	a	a	b	b	a	a	b	a	a	a
Marker1505	20.024	chr1A	b	b	a	a	b	a	a	b	a	a	a	a	b	a	b	a	a	a	a	b	b	a	a	a	b	b	b	b	b	b	a	b	b	a	b	b	a	a	a	b	b	a	a	b	a	a	a
Marker1504	20.024	chr1A	b	b	a	a	b	a	a	b	a	a	a	a	b	a	b	a	a	a	a	b	b	a	a	a	b	b	b	b	b	b	a	b	b	a	b	b	a	a	a	b	b	a	a	b	a	a	a
Marker1506	20.024	chr1A	b	b	a	a	b	a	a	b	a	a	a	a	b	a	b	a	a	a	a	b	b	a	a	a	b	b	b	b	b	b	a	b	b	a	b	b	a	a	a	b	b	a	a	b	a	a	a
Marker2656	20.024	chr1A	b	b	a	a	b	a	a	b	a	a	a	a	b	a	b	a	a	a	a	b	b	a	a	a	b	b	b	b	b	b	a	b	b	a	b	b	a	a	a	b	b	a	a	b	a	a	a
Marker4413	20.024	chr1A	b	b	a	a	b	a	a	b	a	a	a	a	b	a	b	a	a	a	a	b	b	a	a	a	b	b	b	b	b	b	a	b	b	a	b	b	a	a	a	b	b	a	a	b	a	a	a
Marker3520	20.024	chr1A	b	b	a	a	b	a	a	b	a	a	a	a	b	a	b	a	a	a	a	b	b	a	a	a	b	b	b	b	b	b	a	b	b	a	b	b	a	a	a	b	b	a	a	b	a	a	a
Marker5300	20.024	chr1A	b	b	a	a	b	a	a	b	a	a	a	a	b	a	b	a	a	a	a	b	b	a	a	a	b	b	b	b	b	b	a	b	b	a	b	b	a	a	a	b	b	a	a	b	a	a	a
Marker2180	20.024	chr1A	b	b	a	a	b	a	a	b	a	a	a	a	b	a	b	a	a	a	a	b	b	a	a	a	b	b	b	b	b	b	a	b	b	a	b	b	a	a	a	b	b	a	a	b	a	a	a
Marker2776	20.024	chr1A	b	b	a	a	b	a	a	b	a	a	a	a	b	a	b	a	a	a	a	b	b	a	a	a	b	b	b	b	b	b	a	b	b	a	b	b	a	a	a	b	b	a	a	b	a	a	a
Marker3461	20.024	chr1A	b	b	a	a	b	a	a	b	a	a	a	a	b	a	b	a	a	a	a	b	b	a	a	a	b	b	b	b	b	b	a	b	b	a	b	b	a	a	a	b	b	a	a	b	a	a	a
Marker2849	20.024	chr1A	b	b	a	a	b	a	a	b	a	a	a	a	b	a	b	a	a	a	a	b	b	a	a	a	b	b	b	b	b	b	a	b	b	a	b	b	a	a	a	b	b	a	a	b	a	a	a
Marker1859	20.024	chr1A	b	b	a	a	b	a	a	b	a	a	a	a	b	a	b	a	a	a	a	b	b	a	a	a	b	b	b	b	b	b	a	b	b	a	b	b	a	a	a	b	b	a	a	b	a	a	a
Marker2619	20.024	chr1A	b	b	a	a	b	a	a	b	a	a	a	a	b	a	b	a	a	a	a	b	b	a	a	a	b	b	b	b	b	b	a	b	b	a	b	b	a	a	a	b	b	a	a	b	a	a	a
Marker2928	20.024	chr1A	b	b	a	a	b	a	a	b	a	a	a	a	b	a	b	a	a	a	a	b	b	a	a	a	b	b	b	b	b	b	a	b	b	a	b	b	a	a	a	b	b	a	a	b	a	a	a
Marker2179	20.024	chr1A	b	b	a	a	b	a	a	b	a	a	a	a	b	a	b	a	a	a	a	b	b	a	a	a	b	b	b	b	b	b	a	b	b	a	b	b	a	a	a	b	b	a	a	b	a	a	a
Marker3006	20.024	chr1A	b	b	a	a	b	a	a	b	a	a	a	a	b	a	b	a	a	a	a	b	b	a	a	a	b	b	b	b	b	b	a	b	b	a	b	b	a	a	a	b	b	a	a	b	a	a	a
Marker2128	20.024	chr1A	b	b	a	a	b	a	a	b	a	a	a	a	b	a	b	a	a	a	a	b	b	a	a	a	b	b	b	b	b	b	a	b	b	a	b	b	a	a	a	b	b	a	a	b	a	a	a
Marker1821	20.024	chr1A	b	b	a	a	b	a	a	b	a	a	a	a	b	a	b	a	a	a	a	b	b	a	a	a	b	b	b	b	b	b	a	b	b	a	b	b	a	a	a	b	b	a	a	b	a	a	a
Marker4267	20.024	chr1A	b	b	a	a	b	a	a	b	a	a	a	a	b	a	b	a	a	a	a	b	b	a	a	a	b	b	b	b	b	b	a	b	b	a	b	b	a	a	a	b	b	a	a	b	a	a	a
Marker1522	20.024	chr1A	b	b	a	a	b	a	a	b	a	a	a	a	b	a	b	a	a	a	a	b	b	a	a	a	b	b	b	b	b	b	a	b	b	a	b	b	a	a	a	b	b	a	a	b	a	a	a
Marker3165	20.024	chr1A	b	b	a	a	b	a	a	b	a	a	a	a	b	a	b	a	a	a	a	b	b	a	a	a	b	b	b	b	b	b	a	b	b	a	b	b	a	a	a	b	b	a	a	b	a	a	a
Marker3164	20.024	chr1A	b	b	a	a	b	a	a	b	a	a	a	a	b	a	b	a	a	a	a	b	b	a	a	a	b	b	b	b	b	b	a	b	b	a	b	b	a	a	a	b	b	a	a	b	a	a	a
Marker3163	20.024	chr1A	b	b	a	a	b	a	a	b	a	a	a	a	b	a	b	a	a	a	a	b	b	a	a	a	b	b	b	b	b	b	a	b	b	a	b	b	a	a	a	b	b	a	a	b	a	a	a
Marker1778	20.024	chr1A	b	b	a	a	b	a	a	b	a	a	a	a	b	a	b	a	a	a	a	b	b	a	a	a	b	b	b	b	b	b	a	b	b	a	b	b	a	a	a	b	b	a	a	b	a	a	a
Marker1777	20.024	chr1A	b	b	a	a	b	a	a	b	a	a	a	a	b	a	b	a	a	a	a	b	b	a	a	a	b	b	b	b	b	b	a	b	b	a	b	b	a	a	a	b	b	a	a	b	a	a	a
Marker1776	20.024	chr1A	b	b	a	a	b	a	a	b	a	a	a	a	b	a	b	a	a	a	a	b	b	a	a	a	b	b	b	b	b	b	a	b	b	a	b	b	a	a	a	b	b	a	a	b	a	a	a
Marker2162	20.024	chr1A	b	b	a	a	b	a	a	b	a	a	a	a	b	a	b	a	a	a	a	b	b	a	a	a	b	b	b	b	b	b	a	b	b	a	b	b	a	a	a	b	b	a	a	b	a	a	a
Marker3515	20.024	chr1A	b	b	a	a	b	a	a	b	a	a	a	a	b	a	b	a	a	a	a	b	b	a	a	a	b	b	b	b	b	b	a	b	b	a	b	b	a	a	a	b	b	a	a	b	a	a	a
Marker3481	20.024	chr1A	b	b	a	a	b	a	a	b	a	a	a	a	b	a	b	a	a	a	a	b	b	a	a	a	b	b	b	b	b	b	a	b	b	a	b	b	a	a	a	b	b	a	a	b	a	a	a
Marker3675	20.024	chr1A	b	b	a	a	b	a	a	b	a	a	a	a	b	a	b	a	a	a	a	b	b	a	a	a	b	b	b	b	b	b	a	b	b	a	b	b	a	a	a	b	b	a	a	b	a	a	a
Marker3028	20.024	chr1A	b	b	a	a	b	a	a	b	a	a	a	a	b	a	b	a	a	a	a	b	b	a	a	a	b	b	b	b	b	b	a	b	b	a	b	b	a	a	a	b	b	a	a	b	a	a	a
Marker2119	20.024	chr1A	b	b	a	a	b	a	a	b	a	a	a	a	b	a	b	a	a	a	a	b	b	a	a	a	b	b	b	b	b	b	a	b	b	a	b	b	a	a	a	b	b	a	a	b	a	a	a
Marker4277	20.024	chr1A	b	b	a	a	b	a	a	b	a	a	a	a	b	a	b	a	a	a	a	b	b	a	a	a	b	b	b	b	b	b	a	b	b	a	b	b	a	a	a	b	b	a	a	b	a	a	a
Marker2647	20.024	chr1A	b	b	a	a	b	a	a	b	a	a	a	a	b	a	b	a	a	a	a	b	b	a	a	a	b	b	b	b	b	b	a	b	b	a	b	b	a	a	a	b	b	a	a	b	a	a	a
Marker1858	20.024	chr1A	b	b	a	a	b	a	a	b	a	a	a	a	b	a	b	a	a	a	a	b	b	a	a	a	b	b	b	b	b	b	a	b	b	a	b	b	a	a	a	b	b	a	a	b	a	a	a
Marker1603	20.024	chr1A	b	b	a	a	b	a	a	b	a	a	a	a	b	a	b	a	a	a	a	b	b	a	a	a	b	b	b	b	b	b	a	b	b	a	b	b	a	a	a	b	b	a	a	b	a	a	a
Marker2258	20.024	chr1A	b	b	a	a	b	a	a	b	a	a	a	a	b	a	b	a	a	a	a	b	b	a	a	a	b	b	b	b	b	b	a	b	b	a	b	b	a	a	a	b	b	a	a	b	a	a	a
Marker2688	20.024	chr1A	b	b	a	a	b	a	a	b	a	a	a	a	b	a	b	a	a	a	a	b	b	a	a	a	b	b	b	b	b	b	a	b	b	a	b	b	a	a	a	b	b	a	a	b	a	a	a
Marker3513	20.024	chr1A	b	b	a	a	b	a	a	b	a	a	a	a	b	a	b	a	a	a	a	b	b	a	a	a	b	b	b	b	b	b	a	b	b	a	b	b	a	a	a	b	b	a	a	b	a	a	a
Marker2904	20.024	chr1A	b	b	a	a	b	a	a	b	a	a	a	a	b	a	b	a	a	a	a	b	b	a	a	a	b	b	b	b	b	b	a	b	b	a	b	b	a	a	a	b	b	a	a	b	a	a	a
Marker4058	20.024	chr1A	b	b	a	a	b	a	a	b	a	a	a	a	b	a	b	a	a	a	a	b	b	a	a	a	b	b	b	b	b	b	a	b	b	a	b	b	a	a	a	b	b	a	a	b	a	a	a
Marker2927	20.024	chr1A	b	b	a	a	b	a	a	b	a	a	a	a	b	a	b	a	a	a	a	b	b	a	a	a	b	b	b	b	b	b	a	b	b	a	b	b	a	a	a	b	b	a	a	b	a	a	a
Marker1870	20.024	chr1A	b	b	a	a	b	a	a	b	a	a	a	a	b	a	b	a	a	a	a	b	b	a	a	a	b	b	b	b	b	b	a	b	b	a	b	b	a	a	a	b	b	a	a	b	a	a	a
Marker3297	20.024	chr1A	b	b	a	a	b	a	a	b	a	a	a	a	b	a	b	a	a	a	a	b	b	a	a	a	b	b	b	b	b	b	a	b	b	a	b	b	a	a	a	b	b	a	a	b	a	a	a
Marker3514	20.024	chr1A	b	b	a	a	b	a	a	b	a	a	a	a	b	a	b	a	a	a	a	b	b	a	a	a	b	b	b	b	b	b	a	b	b	a	b	b	a	a	a	b	b	a	a	b	a	a	a
Marker3367	20.284	chr1A	b	b	a	a	b	a	a	b	a	a	a	a	b	h	b	a	a	a	a	b	b	a	a	a	b	b	b	b	b	b	a	b	b	a	b	b	a	a	a	b	b	a	a	b	a	a	a
Marker2577	20.284	chr1A	b	b	a	a	b	a	a	b	a	a	a	a	b	h	b	a	a	a	a	b	b	a	a	a	b	b	b	b	b	b	a	b	b	a	b	b	a	a	a	b	b	a	a	b	a	a	a
Marker4209	20.284	chr1A	b	b	a	a	b	a	a	b	a	a	a	a	b	h	b	a	a	a	a	b	b	a	a	a	b	b	b	b	b	b	a	b	b	a	b	b	a	a	a	b	b	a	a	b	a	a	a
Marker3694	20.284	chr1A	b	b	a	a	b	a	a	b	a	a	a	a	b	h	b	a	a	a	a	b	b	a	a	a	b	b	b	b	b	b	a	b	b	a	b	b	a	a	a	b	b	a	a	b	a	a	a
Marker3838	20.284	chr1A	b	b	a	a	b	a	a	b	a	a	a	a	b	h	b	a	a	a	a	b	b	a	a	a	b	b	b	b	b	b	a	b	b	a	b	b	a	a	a	b	b	a	a	b	a	a	a
Marker1468	20.284	chr1A	b	b	a	a	b	a	a	b	a	a	a	a	b	h	b	a	a	a	a	b	b	a	a	a	b	b	b	b	b	b	a	b	b	a	b	b	a	a	a	b	b	a	a	b	a	a	a
Marker3617	20.284	chr1A	b	b	a	a	b	a	a	b	a	a	a	a	b	h	b	a	a	a	a	b	b	a	a	a	b	b	b	b	b	b	a	b	b	a	b	b	a	a	a	b	b	a	a	b	a	a	a
Marker3619	20.284	chr1A	b	b	a	a	b	a	a	b	a	a	a	a	b	h	b	a	a	a	a	b	b	a	a	a	b	b	b	b	b	b	a	b	b	a	b	b	a	a	a	b	b	a	a	b	a	a	a
Marker2471	20.284	chr1A	b	b	a	a	b	a	a	b	a	a	a	a	b	h	b	a	a	a	a	b	b	a	a	a	b	b	b	b	b	b	a	b	b	a	b	b	a	a	a	b	b	a	a	b	a	a	a
Marker2666	20.284	chr1A	b	b	a	a	b	a	a	b	a	a	a	a	b	h	b	a	a	a	a	b	b	a	a	a	b	b	b	b	b	b	a	b	b	a	b	b	a	a	a	b	b	a	a	b	a	a	a
Marker2517	20.284	chr1A	b	b	a	a	b	a	a	b	a	a	a	a	b	h	b	a	a	a	a	b	b	a	a	a	b	b	b	b	b	b	a	b	b	a	b	b	a	a	a	b	b	a	a	b	a	a	a
Marker4341	20.284	chr1A	b	b	a	a	b	a	a	b	a	a	a	a	b	h	b	a	a	a	a	b	b	a	a	a	b	b	b	b	b	b	a	b	b	a	b	b	a	a	a	b	b	a	a	b	a	a	a
Marker3335	20.284	chr1A	b	b	a	a	b	a	a	b	a	a	a	a	b	h	b	a	a	a	a	b	b	a	a	a	b	b	b	b	b	b	a	b	b	a	b	b	a	a	a	b	b	a	a	b	a	a	a
Marker2214	20.284	chr1A	b	b	a	a	b	a	a	b	a	a	a	a	b	h	b	a	a	a	a	b	b	a	a	a	b	b	b	b	b	b	a	b	b	a	b	b	a	a	a	b	b	a	a	b	a	a	a
Marker2986	20.284	chr1A	b	b	a	a	b	a	a	b	a	a	a	a	b	h	b	a	a	a	a	b	b	a	a	a	b	b	b	b	b	b	a	b	b	a	b	b	a	a	a	b	b	a	a	b	a	a	a
Marker3384	20.284	chr1A	b	b	a	a	b	a	a	b	a	a	a	a	b	h	b	a	a	a	a	b	b	a	a	a	b	b	b	b	b	b	a	b	b	a	b	b	a	a	a	b	b	a	a	b	a	a	a
Marker2178	20.284	chr1A	b	b	a	a	b	a	a	b	a	a	a	a	b	h	b	a	a	a	a	b	b	a	a	a	b	b	b	b	b	b	a	b	b	a	b	b	a	a	a	b	b	a	a	b	a	a	a
Marker2083	20.284	chr1A	b	b	a	a	b	a	a	b	a	a	a	a	b	h	b	a	a	a	a	b	b	a	a	a	b	b	b	b	b	b	a	b	b	a	b	b	a	a	a	b	b	a	a	b	a	a	a
Marker1976	20.284	chr1A	b	b	a	a	b	a	a	b	a	a	a	a	b	h	b	a	a	a	a	b	b	a	a	a	b	b	b	b	b	b	a	b	b	a	b	b	a	a	a	b	b	a	a	b	a	a	a
Marker4285	20.284	chr1A	b	b	a	a	b	a	a	b	a	a	a	a	b	h	b	a	a	a	a	b	b	a	a	a	b	b	b	b	b	b	a	b	b	a	b	b	a	a	a	b	b	a	a	b	a	a	a
Marker4402	20.284	chr1A	b	b	a	a	b	a	a	b	a	a	a	a	b	h	b	a	a	a	a	b	b	a	a	a	b	b	b	b	b	b	a	b	b	a	b	b	a	a	a	b	b	a	a	b	a	a	a
Marker3239	20.284	chr1A	b	b	a	a	b	a	a	b	a	a	a	a	b	h	b	a	a	a	a	b	b	a	a	a	b	b	b	b	b	b	a	b	b	a	b	b	a	a	a	b	b	a	a	b	a	a	a
Marker3796	20.284	chr1A	b	b	a	a	b	a	a	b	a	a	a	a	b	h	b	a	a	a	a	b	b	a	a	a	b	b	b	b	b	b	a	b	b	a	b	b	a	a	a	b	b	a	a	b	a	a	a
Marker3094	20.284	chr1A	b	b	a	a	b	a	a	b	a	a	a	a	b	h	b	a	a	a	a	b	b	a	a	a	b	b	b	b	b	b	a	b	b	a	b	b	a	a	a	b	b	a	a	b	a	a	a
Marker2202	20.284	chr1A	b	b	a	a	b	a	a	b	a	a	a	a	b	h	b	a	a	a	a	b	b	a	a	a	b	b	b	b	b	b	a	b	b	a	b	b	a	a	a	b	b	a	a	b	a	a	a
Marker4324	20.284	chr1A	b	b	a	a	b	a	a	b	a	a	a	a	b	h	b	a	a	a	a	b	b	a	a	a	b	b	b	b	b	b	a	b	b	a	b	b	a	a	a	b	b	a	a	b	a	a	a
Marker3502	20.284	chr1A	b	b	a	a	b	a	a	b	a	a	a	a	b	h	b	a	a	a	a	b	b	a	a	a	b	b	b	b	b	b	a	b	b	a	b	b	a	a	a	b	b	a	a	b	a	a	a
Marker1453	20.284	chr1A	b	b	a	a	b	a	a	b	a	a	a	a	b	h	b	a	a	a	a	b	b	a	a	a	b	b	b	b	b	b	a	b	b	a	b	b	a	a	a	b	b	a	a	b	a	a	a
Marker4028	20.284	chr1A	b	b	a	a	b	a	a	b	a	a	a	a	b	h	b	a	a	a	a	b	b	a	a	a	b	b	b	b	b	b	a	b	b	a	b	b	a	a	a	b	b	a	a	b	a	a	a
Marker4350	20.284	chr1A	b	b	a	a	b	a	a	b	a	a	a	a	b	h	b	a	a	a	a	b	b	a	a	a	b	b	b	b	b	b	a	b	b	a	b	b	a	a	a	b	b	a	a	b	a	a	a
Marker3674	20.284	chr1A	b	b	a	a	b	a	a	b	a	a	a	a	b	h	b	a	a	a	a	b	b	a	a	a	b	b	b	b	b	b	a	b	b	a	b	b	a	a	a	b	b	a	a	b	a	a	a
Marker3673	20.284	chr1A	b	b	a	a	b	a	a	b	a	a	a	a	b	h	b	a	a	a	a	b	b	a	a	a	b	b	b	b	b	b	a	b	b	a	b	b	a	a	a	b	b	a	a	b	a	a	a
Marker3621	20.284	chr1A	b	b	a	a	b	a	a	b	a	a	a	a	b	h	b	a	a	a	a	b	b	a	a	a	b	b	b	b	b	b	a	b	b	a	b	b	a	a	a	b	b	a	a	b	a	a	a
Marker2098	20.284	chr1A	b	b	a	a	b	a	a	b	a	a	a	a	b	h	b	a	a	a	a	b	b	a	a	a	b	b	b	b	b	b	a	b	b	a	b	b	a	a	a	b	b	a	a	b	a	a	a
Marker3093	20.284	chr1A	b	b	a	a	b	a	a	b	a	a	a	a	b	h	b	a	a	a	a	b	b	a	a	a	b	b	b	b	b	b	a	b	b	a	b	b	a	a	a	b	b	a	a	b	a	a	a
Marker3605	20.284	chr1A	b	b	a	a	b	a	a	b	a	a	a	a	b	h	b	a	a	a	a	b	b	a	a	a	b	b	b	b	b	b	a	b	b	a	b	b	a	a	a	b	b	a	a	b	a	a	a
Marker3334	20.284	chr1A	b	b	a	a	b	a	a	b	a	a	a	a	b	h	b	a	a	a	a	b	b	a	a	a	b	b	b	b	b	b	a	b	b	a	b	b	a	a	a	b	b	a	a	b	a	a	a
Marker2486	20.387	chr1A	b	b	a	a	b	a	a	b	a	a	a	a	b	b	b	a	a	a	a	b	b	a	a	a	b	b	b	b	b	b	a	b	b	a	b	b	a	a	a	b	b	a	a	b	a	a	a
Marker3618	20.387	chr1A	b	b	a	a	b	a	a	b	a	a	a	a	b	b	b	a	a	a	a	b	b	a	a	a	b	b	b	b	b	b	a	b	b	a	b	b	a	a	a	b	b	a	a	b	a	a	a
Marker2990	20.387	chr1A	b	b	a	a	b	a	a	b	a	a	a	a	b	b	b	a	a	a	a	b	b	a	a	a	b	b	b	b	b	b	a	b	b	a	b	b	a	a	a	b	b	a	a	b	a	a	a
Marker3343	20.387	chr1A	b	b	a	a	b	a	a	b	a	a	a	a	b	b	b	a	a	a	a	b	b	a	a	a	b	b	b	b	b	b	a	b	b	a	b	b	a	a	a	b	b	a	a	b	a	a	a
Marker4416	20.387	chr1A	b	b	a	a	b	a	a	b	a	a	a	a	b	b	b	a	a	a	a	b	b	a	a	a	b	b	b	b	b	b	a	b	b	a	b	b	a	a	a	b	b	a	a	b	a	a	a
Marker1974	20.387	chr1A	b	b	a	a	b	a	a	b	a	a	a	a	b	b	b	a	a	a	a	b	b	a	a	a	b	b	b	b	b	b	a	b	b	a	b	b	a	a	a	b	b	a	a	b	a	a	a
Marker2726	20.387	chr1A	b	b	a	a	b	a	a	b	a	a	a	a	b	b	b	a	a	a	a	b	b	a	a	a	b	b	b	b	b	b	a	b	b	a	b	b	a	a	a	b	b	a	a	b	a	a	a
Marker2672	20.387	chr1A	b	b	a	a	b	a	a	b	a	a	a	a	b	b	b	a	a	a	a	b	b	a	a	a	b	b	b	b	b	b	a	b	b	a	b	b	a	a	a	b	b	a	a	b	a	a	a
Marker2750	20.387	chr1A	b	b	a	a	b	a	a	b	a	a	a	a	b	b	b	a	a	a	a	b	b	a	a	a	b	b	b	b	b	b	a	b	b	a	b	b	a	a	a	b	b	a	a	b	a	a	a
Marker3369	20.387	chr1A	b	b	a	a	b	a	a	b	a	a	a	a	b	b	b	a	a	a	a	b	b	a	a	a	b	b	b	b	b	b	a	b	b	a	b	b	a	a	a	b	b	a	a	b	a	a	a
Marker4052	20.387	chr1A	b	b	a	a	b	a	a	b	a	a	a	a	b	b	b	a	a	a	a	b	b	a	a	a	b	b	b	b	b	b	a	b	b	a	b	b	a	a	a	b	b	a	a	b	a	a	a
Marker1525	20.387	chr1A	b	b	a	a	b	a	a	b	a	a	a	a	b	b	b	a	a	a	a	b	b	a	a	a	b	b	b	b	b	b	a	b	b	a	b	b	a	a	a	b	b	a	a	b	a	a	a
Marker4050	20.387	chr1A	b	b	a	a	b	a	a	b	a	a	a	a	b	b	b	a	a	a	a	b	b	a	a	a	b	b	b	b	b	b	a	b	b	a	b	b	a	a	a	b	b	a	a	b	a	a	a
Marker3628	20.387	chr1A	b	b	a	a	b	a	a	b	a	a	a	a	b	b	b	a	a	a	a	b	b	a	a	a	b	b	b	b	b	b	a	b	b	a	b	b	a	a	a	b	b	a	a	b	a	a	a
Marker1944	20.387	chr1A	b	b	a	a	b	a	a	b	a	a	a	a	b	b	b	a	a	a	a	b	b	a	a	a	b	b	b	b	b	b	a	b	b	a	b	b	a	a	a	b	b	a	a	b	a	a	a
Marker3837	20.387	chr1A	b	b	a	a	b	a	a	b	a	a	a	a	b	b	b	a	a	a	a	b	b	a	a	a	b	b	b	b	b	b	a	b	b	a	b	b	a	a	a	b	b	a	a	b	a	a	a
Marker2255	20.387	chr1A	b	b	a	a	b	a	a	b	a	a	a	a	b	b	b	a	a	a	a	b	b	a	a	a	b	b	b	b	b	b	a	b	b	a	b	b	a	a	a	b	b	a	a	b	a	a	a
Marker4243	20.387	chr1A	b	b	a	a	b	a	a	b	a	a	a	a	b	b	b	a	a	a	a	b	b	a	a	a	b	b	b	b	b	b	a	b	b	a	b	b	a	a	a	b	b	a	a	b	a	a	a
Marker2512	20.387	chr1A	b	b	a	a	b	a	a	b	a	a	a	a	b	b	b	a	a	a	a	b	b	a	a	a	b	b	b	b	b	b	a	b	b	a	b	b	a	a	a	b	b	a	a	b	a	a	a
Marker1458	20.387	chr1A	b	b	a	a	b	a	a	b	a	a	a	a	b	b	b	a	a	a	a	b	b	a	a	a	b	b	b	b	b	b	a	b	b	a	b	b	a	a	a	b	b	a	a	b	a	a	a
Marker2729	20.387	chr1A	b	b	a	a	b	a	a	b	a	a	a	a	b	b	b	a	a	a	a	b	b	a	a	a	b	b	b	b	b	b	a	b	b	a	b	b	a	a	a	b	b	a	a	b	a	a	a
Marker2205	20.387	chr1A	b	b	a	a	b	a	a	b	a	a	a	a	b	b	b	a	a	a	a	b	b	a	a	a	b	b	b	b	b	b	a	b	b	a	b	b	a	a	a	b	b	a	a	b	a	a	a
Marker3406	20.387	chr1A	b	b	a	a	b	a	a	b	a	a	a	a	b	b	b	a	a	a	a	b	b	a	a	a	b	b	b	b	b	b	a	b	b	a	b	b	a	a	a	b	b	a	a	b	a	a	a
Marker2188	20.387	chr1A	b	b	a	a	b	a	a	b	a	a	a	a	b	b	b	a	a	a	a	b	b	a	a	a	b	b	b	b	b	b	a	b	b	a	b	b	a	a	a	b	b	a	a	b	a	a	a
Marker2454	20.387	chr1A	b	b	a	a	b	a	a	b	a	a	a	a	b	b	b	a	a	a	a	b	b	a	a	a	b	b	b	b	b	b	a	b	b	a	b	b	a	a	a	b	b	a	a	b	a	a	a
Marker1639	20.387	chr1A	b	b	a	a	b	a	a	b	a	a	a	a	b	b	b	a	a	a	a	b	b	a	a	a	b	b	b	b	b	b	a	b	b	a	b	b	a	a	a	b	b	a	a	b	a	a	a
Marker2294	20.387	chr1A	b	b	a	a	b	a	a	b	a	a	a	a	b	b	b	a	a	a	a	b	b	a	a	a	b	b	b	b	b	b	a	b	b	a	b	b	a	a	a	b	b	a	a	b	a	a	a
Marker3597	20.387	chr1A	b	b	a	a	b	a	a	b	a	a	a	a	b	b	b	a	a	a	a	b	b	a	a	a	b	b	b	b	b	b	a	b	b	a	b	b	a	a	a	b	b	a	a	b	a	a	a
Marker2583	20.387	chr1A	b	b	a	a	b	a	a	b	a	a	a	a	b	b	b	a	a	a	a	b	b	a	a	a	b	b	b	b	b	b	a	b	b	a	b	b	a	a	a	b	b	a	a	b	a	a	a
Marker2997	20.387	chr1A	b	b	a	a	b	a	a	b	a	a	a	a	b	b	b	a	a	a	a	b	b	a	a	a	b	b	b	b	b	b	a	b	b	a	b	b	a	a	a	b	b	a	a	b	a	a	a
Marker4208	20.387	chr1A	b	b	a	a	b	a	a	b	a	a	a	a	b	b	b	a	a	a	a	b	b	a	a	a	b	b	b	b	b	b	a	b	b	a	b	b	a	a	a	b	b	a	a	b	a	a	a
Marker3551	20.387	chr1A	b	b	a	a	b	a	a	b	a	a	a	a	b	b	b	a	a	a	a	b	b	a	a	a	b	b	b	b	b	b	a	b	b	a	b	b	a	a	a	b	b	a	a	b	a	a	a
Marker1747	20.387	chr1A	b	b	a	a	b	a	a	b	a	a	a	a	b	b	b	a	a	a	a	b	b	a	a	a	b	b	b	b	b	b	a	b	b	a	b	b	a	a	a	b	b	a	a	b	a	a	a
Marker1779	20.387	chr1A	b	b	a	a	b	a	a	b	a	a	a	a	b	b	b	a	a	a	a	b	b	a	a	a	b	b	b	b	b	b	a	b	b	a	b	b	a	a	a	b	b	a	a	b	a	a	a
Marker2932	20.387	chr1A	b	b	a	a	b	a	a	b	a	a	a	a	b	b	b	a	a	a	a	b	b	a	a	a	b	b	b	b	b	b	a	b	b	a	b	b	a	a	a	b	b	a	a	b	a	a	a
Marker2213	20.387	chr1A	b	b	a	a	b	a	a	b	a	a	a	a	b	b	b	a	a	a	a	b	b	a	a	a	b	b	b	b	b	b	a	b	b	a	b	b	a	a	a	b	b	a	a	b	a	a	a
Marker2662	20.387	chr1A	b	b	a	a	b	a	a	b	a	a	a	a	b	b	b	a	a	a	a	b	b	a	a	a	b	b	b	b	b	b	a	b	b	a	b	b	a	a	a	b	b	a	a	b	a	a	a
Marker3968	20.387	chr1A	b	b	a	a	b	a	a	b	a	a	a	a	b	b	b	a	a	a	a	b	b	a	a	a	b	b	b	b	b	b	a	b	b	a	b	b	a	a	a	b	b	a	a	b	a	a	a
Marker2317	20.387	chr1A	b	b	a	a	b	a	a	b	a	a	a	a	b	b	b	a	a	a	a	b	b	a	a	a	b	b	b	b	b	b	a	b	b	a	b	b	a	a	a	b	b	a	a	b	a	a	a
Marker1753	20.387	chr1A	b	b	a	a	b	a	a	b	a	a	a	a	b	b	b	a	a	a	a	b	b	a	a	a	b	b	b	b	b	b	a	b	b	a	b	b	a	a	a	b	b	a	a	b	a	a	a
Marker4022	20.387	chr1A	b	b	a	a	b	a	a	b	a	a	a	a	b	b	b	a	a	a	a	b	b	a	a	a	b	b	b	b	b	b	a	b	b	a	b	b	a	a	a	b	b	a	a	b	a	a	a
Marker1638	20.387	chr1A	b	b	a	a	b	a	a	b	a	a	a	a	b	b	b	a	a	a	a	b	b	a	a	a	b	b	b	b	b	b	a	b	b	a	b	b	a	a	a	b	b	a	a	b	a	a	a
Marker2998	20.387	chr1A	b	b	a	a	b	a	a	b	a	a	a	a	b	b	b	a	a	a	a	b	b	a	a	a	b	b	b	b	b	b	a	b	b	a	b	b	a	a	a	b	b	a	a	b	a	a	a
Marker3368	20.387	chr1A	b	b	a	a	b	a	a	b	a	a	a	a	b	b	b	a	a	a	a	b	b	a	a	a	b	b	b	b	b	b	a	b	b	a	b	b	a	a	a	b	b	a	a	b	a	a	a
Marker4266	20.387	chr1A	b	b	a	a	b	a	a	b	a	a	a	a	b	b	b	a	a	a	a	b	b	a	a	a	b	b	b	b	b	b	a	b	b	a	b	b	a	a	a	b	b	a	a	b	a	a	a
Marker4264	20.387	chr1A	b	b	a	a	b	a	a	b	a	a	a	a	b	b	b	a	a	a	a	b	b	a	a	a	b	b	b	b	b	b	a	b	b	a	b	b	a	a	a	b	b	a	a	b	a	a	a
Marker1973	20.387	chr1A	b	b	a	a	b	a	a	b	a	a	a	a	b	b	b	a	a	a	a	b	b	a	a	a	b	b	b	b	b	b	a	b	b	a	b	b	a	a	a	b	b	a	a	b	a	a	a
Marker4051	20.387	chr1A	b	b	a	a	b	a	a	b	a	a	a	a	b	b	b	a	a	a	a	b	b	a	a	a	b	b	b	b	b	b	a	b	b	a	b	b	a	a	a	b	b	a	a	b	a	a	a
Marker1526	20.387	chr1A	b	b	a	a	b	a	a	b	a	a	a	a	b	b	b	a	a	a	a	b	b	a	a	a	b	b	b	b	b	b	a	b	b	a	b	b	a	a	a	b	b	a	a	b	a	a	a
Marker2645	20.387	chr1A	b	b	a	a	b	a	a	b	a	a	a	a	b	b	b	a	a	a	a	b	b	a	a	a	b	b	b	b	b	b	a	b	b	a	b	b	a	a	a	b	b	a	a	b	a	a	a
Marker2944	20.387	chr1A	b	b	a	a	b	a	a	b	a	a	a	a	b	b	b	a	a	a	a	b	b	a	a	a	b	b	b	b	b	b	a	b	b	a	b	b	a	a	a	b	b	a	a	b	a	a	a
Marker2301	20.387	chr1A	b	b	a	a	b	a	a	b	a	a	a	a	b	b	b	a	a	a	a	b	b	a	a	a	b	b	b	b	b	b	a	b	b	a	b	b	a	a	a	b	b	a	a	b	a	a	a
Marker2921	20.387	chr1A	b	b	a	a	b	a	a	b	a	a	a	a	b	b	b	a	a	a	a	b	b	a	a	a	b	b	b	b	b	b	a	b	b	a	b	b	a	a	a	b	b	a	a	b	a	a	a
Marker3462	20.387	chr1A	b	b	a	a	b	a	a	b	a	a	a	a	b	b	b	a	a	a	a	b	b	a	a	a	b	b	b	b	b	b	a	b	b	a	b	b	a	a	a	b	b	a	a	b	a	a	a
Marker2533	20.387	chr1A	b	b	a	a	b	a	a	b	a	a	a	a	b	b	b	a	a	a	a	b	b	a	a	a	b	b	b	b	b	b	a	b	b	a	b	b	a	a	a	b	b	a	a	b	a	a	a
Marker3238	20.387	chr1A	b	b	a	a	b	a	a	b	a	a	a	a	b	b	b	a	a	a	a	b	b	a	a	a	b	b	b	b	b	b	a	b	b	a	b	b	a	a	a	b	b	a	a	b	a	a	a
Marker3901	20.387	chr1A	b	b	a	a	b	a	a	b	a	a	a	a	b	b	b	a	a	a	a	b	b	a	a	a	b	b	b	b	b	b	a	b	b	a	b	b	a	a	a	b	b	a	a	b	a	a	a
Marker2335	20.387	chr1A	b	b	a	a	b	a	a	b	a	a	a	a	b	b	b	a	a	a	a	b	b	a	a	a	b	b	b	b	b	b	a	b	b	a	b	b	a	a	a	b	b	a	a	b	a	a	a
Marker2215	20.387	chr1A	b	b	a	a	b	a	a	b	a	a	a	a	b	b	b	a	a	a	a	b	b	a	a	a	b	b	b	b	b	b	a	b	b	a	b	b	a	a	a	b	b	a	a	b	a	a	a
Marker3900	20.387	chr1A	b	b	a	a	b	a	a	b	a	a	a	a	b	b	b	a	a	a	a	b	b	a	a	a	b	b	b	b	b	b	a	b	b	a	b	b	a	a	a	b	b	a	a	b	a	a	a
Marker2107	20.387	chr1A	b	b	a	a	b	a	a	b	a	a	a	a	b	b	b	a	a	a	a	b	b	a	a	a	b	b	b	b	b	b	a	b	b	a	b	b	a	a	a	b	b	a	a	b	a	a	a
Marker5299	20.387	chr1A	b	b	a	a	b	a	a	b	a	a	a	a	b	b	b	a	a	a	a	b	b	a	a	a	b	b	b	b	b	b	a	b	b	a	b	b	a	a	a	b	b	a	a	b	a	a	a
Marker1869	20.387	chr1A	b	b	a	a	b	a	a	b	a	a	a	a	b	b	b	a	a	a	a	b	b	a	a	a	b	b	b	b	b	b	a	b	b	a	b	b	a	a	a	b	b	a	a	b	a	a	a
Marker3942	20.387	chr1A	b	b	a	a	b	a	a	b	a	a	a	a	b	b	b	a	a	a	a	b	b	a	a	a	b	b	b	b	b	b	a	b	b	a	b	b	a	a	a	b	b	a	a	b	a	a	a
Marker4272	20.387	chr1A	b	b	a	a	b	a	a	b	a	a	a	a	b	b	b	a	a	a	a	b	b	a	a	a	b	b	b	b	b	b	a	b	b	a	b	b	a	a	a	b	b	a	a	b	a	a	a
Marker3921	20.387	chr1A	b	b	a	a	b	a	a	b	a	a	a	a	b	b	b	a	a	a	a	b	b	a	a	a	b	b	b	b	b	b	a	b	b	a	b	b	a	a	a	b	b	a	a	b	a	a	a
Marker3926	20.387	chr1A	b	b	a	a	b	a	a	b	a	a	a	a	b	b	b	a	a	a	a	b	b	a	a	a	b	b	b	b	b	b	a	b	b	a	b	b	a	a	a	b	b	a	a	b	a	a	a
Marker4410	20.387	chr1A	b	b	a	a	b	a	a	b	a	a	a	a	b	b	b	a	a	a	a	b	b	a	a	a	b	b	b	b	b	b	a	b	b	a	b	b	a	a	a	b	b	a	a	b	a	a	a
Marker3159	20.387	chr1A	b	b	a	a	b	a	a	b	a	a	a	a	b	b	b	a	a	a	a	b	b	a	a	a	b	b	b	b	b	b	a	b	b	a	b	b	a	a	a	b	b	a	a	b	a	a	a
Marker3120	20.387	chr1A	b	b	a	a	b	a	a	b	a	a	a	a	b	b	b	a	a	a	a	b	b	a	a	a	b	b	b	b	b	b	a	b	b	a	b	b	a	a	a	b	b	a	a	b	a	a	a
Marker3817	20.387	chr1A	b	b	a	a	b	a	a	b	a	a	a	a	b	b	b	a	a	a	a	b	b	a	a	a	b	b	b	b	b	b	a	b	b	a	b	b	a	a	a	b	b	a	a	b	a	a	a
Marker3818	20.387	chr1A	b	b	a	a	b	a	a	b	a	a	a	a	b	b	b	a	a	a	a	b	b	a	a	a	b	b	b	b	b	b	a	b	b	a	b	b	a	a	a	b	b	a	a	b	a	a	a
Marker4248	20.387	chr1A	b	b	a	a	b	a	a	b	a	a	a	a	b	b	b	a	a	a	a	b	b	a	a	a	b	b	b	b	b	b	a	b	b	a	b	b	a	a	a	b	b	a	a	b	a	a	a
Marker4031	20.387	chr1A	b	b	a	a	b	a	a	b	a	a	a	a	b	b	b	a	a	a	a	b	b	a	a	a	b	b	b	b	b	b	a	b	b	a	b	b	a	a	a	b	b	a	a	b	a	a	a
Marker2232	20.387	chr1A	b	b	a	a	b	a	a	b	a	a	a	a	b	b	b	a	a	a	a	b	b	a	a	a	b	b	b	b	b	b	a	b	b	a	b	b	a	a	a	b	b	a	a	b	a	a	a
Marker2261	20.387	chr1A	b	b	a	a	b	a	a	b	a	a	a	a	b	b	b	a	a	a	a	b	b	a	a	a	b	b	b	b	b	b	a	b	b	a	b	b	a	a	a	b	b	a	a	b	a	a	a
Marker2967	20.387	chr1A	b	b	a	a	b	a	a	b	a	a	a	a	b	b	b	a	a	a	a	b	b	a	a	a	b	b	b	b	b	b	a	b	b	a	b	b	a	a	a	b	b	a	a	b	a	a	a
Marker4321	20.387	chr1A	b	b	a	a	b	a	a	b	a	a	a	a	b	b	b	a	a	a	a	b	b	a	a	a	b	b	b	b	b	b	a	b	b	a	b	b	a	a	a	b	b	a	a	b	a	a	a
Marker3448	20.387	chr1A	b	b	a	a	b	a	a	b	a	a	a	a	b	b	b	a	a	a	a	b	b	a	a	a	b	b	b	b	b	b	a	b	b	a	b	b	a	a	a	b	b	a	a	b	a	a	a
Marker3447	20.387	chr1A	b	b	a	a	b	a	a	b	a	a	a	a	b	b	b	a	a	a	a	b	b	a	a	a	b	b	b	b	b	b	a	b	b	a	b	b	a	a	a	b	b	a	a	b	a	a	a
Marker2351	20.387	chr1A	b	b	a	a	b	a	a	b	a	a	a	a	b	b	b	a	a	a	a	b	b	a	a	a	b	b	b	b	b	b	a	b	b	a	b	b	a	a	a	b	b	a	a	b	a	a	a
Marker2609	20.387	chr1A	b	b	a	a	b	a	a	b	a	a	a	a	b	b	b	a	a	a	a	b	b	a	a	a	b	b	b	b	b	b	a	b	b	a	b	b	a	a	a	b	b	a	a	b	a	a	a
Marker2598	20.387	chr1A	b	b	a	a	b	a	a	b	a	a	a	a	b	b	b	a	a	a	a	b	b	a	a	a	b	b	b	b	b	b	a	b	b	a	b	b	a	a	a	b	b	a	a	b	a	a	a
Marker2511	20.387	chr1A	b	b	a	a	b	a	a	b	a	a	a	a	b	b	b	a	a	a	a	b	b	a	a	a	b	b	b	b	b	b	a	b	b	a	b	b	a	a	a	b	b	a	a	b	a	a	a
Marker2510	20.387	chr1A	b	b	a	a	b	a	a	b	a	a	a	a	b	b	b	a	a	a	a	b	b	a	a	a	b	b	b	b	b	b	a	b	b	a	b	b	a	a	a	b	b	a	a	b	a	a	a
Marker4271	20.387	chr1A	b	b	a	a	b	a	a	b	a	a	a	a	b	b	b	a	a	a	a	b	b	a	a	a	b	b	b	b	b	b	a	b	b	a	b	b	a	a	a	b	b	a	a	b	a	a	a
Marker2042	20.49	chr1A	b	b	a	a	b	a	a	b	a	a	a	a	b	b	b	a	a	a	h	b	b	a	a	a	b	b	b	b	b	b	a	b	b	a	b	b	a	a	a	b	b	a	a	b	a	a	a
Marker2114	20.593	chr1A	b	b	a	a	b	a	a	b	a	a	a	a	b	h	b	a	a	a	b	b	b	a	a	a	b	b	b	b	b	b	a	b	b	a	b	b	a	a	a	b	b	a	a	b	a	a	a
Marker2115	20.593	chr1A	b	b	a	a	b	a	a	b	a	a	a	a	b	h	b	a	a	a	b	b	b	a	a	a	b	b	b	b	b	b	a	b	b	a	b	b	a	a	a	b	b	a	a	b	a	a	a
Marker3011	20.593	chr1A	b	b	a	a	b	a	a	b	a	a	a	a	b	b	b	a	a	a	b	b	b	a	a	a	b	b	b	b	b	b	a	b	b	a	b	b	a	a	a	b	b	a	a	b	a	a	a
Marker3706	20.593	chr1A	b	b	a	a	b	a	a	b	a	a	a	a	b	b	b	a	a	a	b	b	b	a	a	a	b	b	b	b	b	b	a	b	b	a	b	b	a	a	a	b	b	a	a	b	a	a	a
Marker2257	20.593	chr1A	b	b	a	a	b	a	a	b	a	a	a	a	b	b	b	a	a	a	b	b	b	a	a	a	b	b	b	b	b	b	a	b	b	a	b	b	a	a	a	b	b	a	a	b	a	a	a
Marker3751	20.593	chr1A	b	b	a	a	b	a	a	b	a	a	a	a	b	b	b	a	a	a	b	b	b	a	a	a	b	b	b	b	b	b	a	b	b	a	b	b	a	a	a	b	b	a	a	b	a	a	a
Marker2806	20.593	chr1A	b	b	a	a	b	a	a	b	a	a	a	a	b	b	b	a	a	a	b	b	b	a	a	a	b	b	b	b	b	b	a	b	b	a	b	b	a	a	a	b	b	a	a	b	a	a	a
Marker2506	20.593	chr1A	b	b	a	a	b	a	a	b	a	a	a	a	b	b	b	a	a	a	b	b	b	a	a	a	b	b	b	b	b	b	a	b	b	a	b	b	a	a	a	b	b	a	a	b	a	a	a
Marker4325	20.593	chr1A	b	b	a	a	b	a	a	b	a	a	a	a	b	b	b	a	a	a	b	b	b	a	a	a	b	b	b	b	b	b	a	b	b	a	b	b	a	a	a	b	b	a	a	b	a	a	a
Marker4388	20.593	chr1A	b	b	a	a	b	a	a	b	a	a	a	a	b	b	b	a	a	a	b	b	b	a	a	a	b	b	b	b	b	b	a	b	b	a	b	b	a	a	a	b	b	a	a	b	a	a	a
Marker4276	20.593	chr1A	b	b	a	a	b	a	a	b	a	a	a	a	b	b	b	a	a	a	b	b	b	a	a	a	b	b	b	b	b	b	a	b	b	a	b	b	a	a	a	b	b	a	a	b	a	a	a
Marker3344	20.593	chr1A	b	b	a	a	b	a	a	b	a	a	a	a	b	b	b	a	a	a	b	b	b	a	a	a	b	b	b	b	b	b	a	b	b	a	b	b	a	a	a	b	b	a	a	b	a	a	a
Marker3151	20.593	chr1A	b	b	a	a	b	a	a	b	a	a	a	a	b	b	b	a	a	a	b	b	b	a	a	a	b	b	b	b	b	b	a	b	b	a	b	b	a	a	a	b	b	a	a	b	a	a	a
Marker4178	20.593	chr1A	b	b	a	a	b	a	a	b	a	a	a	a	b	b	b	a	a	a	b	b	b	a	a	a	b	b	b	b	b	b	a	b	b	a	b	b	a	a	a	b	b	a	a	b	a	a	a
Marker1619	20.593	chr1A	b	b	a	a	b	a	a	b	a	a	a	a	b	b	b	a	a	a	b	b	b	a	a	a	b	b	b	b	b	b	a	b	b	a	b	b	a	a	a	b	b	a	a	b	a	a	a
Marker2470	20.593	chr1A	b	b	a	a	b	a	a	b	a	a	a	a	b	b	b	a	a	a	b	b	b	a	a	a	b	b	b	b	b	b	a	b	b	a	b	b	a	a	a	b	b	a	a	b	a	a	a
Marker3927	20.593	chr1A	b	b	a	a	b	a	a	b	a	a	a	a	b	b	b	a	a	a	b	b	b	a	a	a	b	b	b	b	b	b	a	b	b	a	b	b	a	a	a	b	b	a	a	b	a	a	a
Marker2453	20.593	chr1A	b	b	a	a	b	a	a	b	a	a	a	a	b	b	b	a	a	a	b	b	b	a	a	a	b	b	b	b	b	b	a	b	b	a	b	b	a	a	a	b	b	a	a	b	a	a	a
Marker3016	20.852	chr1A	b	b	a	a	b	a	a	b	a	a	a	a	b	b	b	a	a	a	b	b	b	a	a	a	b	b	b	b	b	b	a	b	b	a	b	b	a	a	a	b	b	a	a	b	a	a	a
Marker3290	20.852	chr1A	b	b	a	a	b	a	a	b	a	a	a	a	b	b	b	a	a	a	b	b	b	a	a	a	b	b	b	b	b	b	a	b	b	a	b	b	a	a	a	b	b	a	a	b	a	a	a
Marker2576	20.852	chr1A	b	b	a	a	b	a	a	b	a	a	a	a	b	b	b	a	a	a	b	b	b	a	a	a	b	b	b	b	b	b	a	b	b	a	b	b	a	a	a	b	b	a	a	b	a	a	a
Marker1822	20.852	chr1A	b	b	a	a	b	a	a	b	a	a	a	a	b	b	b	a	a	a	b	b	b	a	a	a	b	b	b	b	b	b	a	b	b	a	b	b	a	a	a	b	b	a	a	b	a	a	a
Marker4423	20.852	chr1A	b	b	a	a	b	a	a	b	a	a	a	a	b	b	b	a	a	a	b	b	b	a	a	a	b	b	b	b	b	b	a	b	b	a	b	b	a	a	a	b	b	a	a	b	a	a	a
Marker2862	20.852	chr1A	b	b	a	a	b	a	a	b	a	a	a	a	b	b	b	a	a	a	b	b	b	a	a	a	b	b	b	b	b	b	a	b	b	a	b	b	a	a	a	b	b	a	a	b	a	a	a
Marker2487	20.852	chr1A	b	b	a	a	b	a	a	b	a	a	a	a	b	b	b	a	a	a	b	b	b	a	a	a	b	b	b	b	b	b	a	b	b	a	b	b	a	a	a	b	b	a	a	b	a	a	a
Marker2964	20.852	chr1A	b	b	a	a	b	a	a	b	a	a	a	a	b	b	b	a	a	a	b	b	b	a	a	a	b	b	b	b	b	b	a	b	b	a	b	b	a	a	a	b	b	a	a	b	a	a	a
Marker4176	20.852	chr1A	b	b	a	a	b	a	a	b	a	a	a	a	b	b	b	a	a	a	b	b	b	a	a	a	b	b	b	b	b	b	a	b	b	a	b	b	a	a	a	b	b	a	a	b	a	a	a
Marker2010	20.852	chr1A	b	b	a	a	b	a	a	b	a	a	a	a	b	b	b	a	a	a	b	b	b	a	a	a	b	b	b	b	b	b	a	b	b	a	b	b	a	a	a	b	b	a	a	b	a	a	a
Marker3214	20.852	chr1A	b	b	a	a	b	a	a	b	a	a	a	a	b	b	b	a	a	a	b	b	b	a	a	a	b	b	b	b	b	b	a	b	b	a	b	b	a	a	a	b	b	a	a	b	a	a	a
Marker1760	20.852	chr1A	b	b	a	a	b	a	a	b	a	a	a	a	b	b	b	a	a	a	b	b	b	a	a	a	b	b	b	b	b	b	a	b	b	a	b	b	a	a	a	b	b	a	a	b	a	a	a
Marker1539	20.852	chr1A	b	b	a	a	b	a	a	b	a	a	a	a	b	b	b	a	a	a	b	b	b	a	a	a	b	b	b	b	b	b	a	b	b	a	b	b	a	a	a	b	b	a	a	b	a	a	a
Marker1538	20.852	chr1A	b	b	a	a	b	a	a	b	a	a	a	a	b	b	b	a	a	a	b	b	b	a	a	a	b	b	b	b	b	b	a	b	b	a	b	b	a	a	a	b	b	a	a	b	a	a	a
Marker2265	20.852	chr1A	b	b	a	a	b	a	a	b	a	a	a	a	b	b	b	a	a	a	b	b	b	a	a	a	b	b	b	b	b	b	a	b	b	a	b	b	a	a	a	b	b	a	a	b	a	a	a
Marker3765	20.852	chr1A	b	b	a	a	b	a	a	b	a	a	a	a	b	b	b	a	a	a	b	b	b	a	a	a	b	b	b	b	b	b	a	b	b	a	b	b	a	a	a	b	b	a	a	b	a	a	a
Marker3418	20.852	chr1A	b	b	a	a	b	a	a	b	a	a	a	a	b	b	b	a	a	a	b	b	b	a	a	a	b	b	b	b	b	b	a	b	b	a	b	b	a	a	a	b	b	a	a	b	a	a	a
Marker4116	20.852	chr1A	b	b	a	a	b	a	a	b	a	a	a	a	b	b	b	a	a	a	b	b	b	a	a	a	b	b	b	b	b	b	a	b	b	a	b	b	a	a	a	b	b	a	a	b	a	a	a
Marker3085	20.852	chr1A	b	b	a	a	b	a	a	b	a	a	a	a	b	b	b	a	a	a	b	b	b	a	a	a	b	b	b	b	b	b	a	b	b	a	b	b	a	a	a	b	b	a	a	b	a	a	a
Marker3166	20.852	chr1A	b	b	a	a	b	a	a	b	a	a	a	a	b	b	b	a	a	a	b	b	b	a	a	a	b	b	b	b	b	b	a	b	b	a	b	b	a	a	a	b	b	a	a	b	a	a	a
Marker2784	20.852	chr1A	b	b	a	a	b	a	a	b	a	a	a	a	b	b	b	a	a	a	b	b	b	a	a	a	b	b	b	b	b	b	a	b	b	a	b	b	a	a	a	b	b	a	a	b	a	a	a
Marker3307	20.852	chr1A	b	b	a	a	b	a	a	b	a	a	a	a	b	b	b	a	a	a	b	b	b	a	a	a	b	b	b	b	b	b	a	b	b	a	b	b	a	a	a	b	b	a	a	b	a	a	a
Marker3767	20.852	chr1A	b	b	a	a	b	a	a	b	a	a	a	a	b	b	b	a	a	a	b	b	b	a	a	a	b	b	b	b	b	b	a	b	b	a	b	b	a	a	a	b	b	a	a	b	a	a	a
Marker2993	20.852	chr1A	b	b	a	a	b	a	a	b	a	a	a	a	b	b	b	a	a	a	b	b	b	a	a	a	b	b	b	b	b	b	a	b	b	a	b	b	a	a	a	b	b	a	a	b	a	a	a
Marker3407	20.852	chr1A	b	b	a	a	b	a	a	b	a	a	a	a	b	b	b	a	a	a	b	b	b	a	a	a	b	b	b	b	b	b	a	b	b	a	b	b	a	a	a	b	b	a	a	b	a	a	a
Marker4177	20.852	chr1A	b	b	a	a	b	a	a	b	a	a	a	a	b	b	b	a	a	a	b	b	b	a	a	a	b	b	b	b	b	b	a	b	b	a	b	b	a	a	a	b	b	a	a	b	a	a	a
Marker2505	20.852	chr1A	b	b	a	a	b	a	a	b	a	a	a	a	b	b	b	a	a	a	b	b	b	a	a	a	b	b	b	b	b	b	a	b	b	a	b	b	a	a	a	b	b	a	a	b	a	a	a
Marker2181	20.852	chr1A	b	b	a	a	b	a	a	b	a	a	a	a	b	b	b	a	a	a	b	b	b	a	a	a	b	b	b	b	b	b	a	b	b	a	b	b	a	a	a	b	b	a	a	b	a	a	a
Marker1630	20.852	chr1A	b	b	a	a	b	a	a	b	a	a	a	a	b	b	b	a	a	a	b	b	b	a	a	a	b	b	b	b	b	b	a	b	b	a	b	b	a	a	a	b	b	a	a	b	a	a	a
Marker3027	20.852	chr1A	b	b	a	a	b	a	a	b	a	a	a	a	b	b	b	a	a	a	b	b	b	a	a	a	b	b	b	b	b	b	a	b	b	a	b	b	a	a	a	b	b	a	a	b	a	a	a
Marker1689	20.852	chr1A	b	b	a	a	b	a	a	b	a	a	a	a	b	b	b	a	a	a	b	b	b	a	a	a	b	b	b	b	b	b	a	b	b	a	b	b	a	a	a	b	b	a	a	b	a	a	a
Marker2541	20.852	chr1A	b	b	a	a	b	a	a	b	a	a	a	a	b	b	b	a	a	a	b	b	b	a	a	a	b	b	b	b	b	b	a	b	b	a	b	b	a	a	a	b	b	a	a	b	a	a	a
Marker4328	20.852	chr1A	b	b	a	a	b	a	a	b	a	a	a	a	b	b	b	a	a	a	b	b	b	a	a	a	b	b	b	b	b	b	a	b	b	a	b	b	a	a	a	b	b	a	a	b	a	a	a
Marker4246	20.852	chr1A	b	b	a	a	b	a	a	b	a	a	a	a	b	b	b	a	a	a	b	b	b	a	a	a	b	b	b	b	b	b	a	b	b	a	b	b	a	a	a	b	b	a	a	b	a	a	a
Marker3614	20.852	chr1A	b	b	a	a	b	a	a	b	a	a	a	a	b	b	b	a	a	a	b	b	b	a	a	a	b	b	b	b	b	b	a	b	b	a	b	b	a	a	a	b	b	a	a	b	a	a	a
Marker2280	20.852	chr1A	b	b	a	a	b	a	a	b	a	a	a	a	b	b	b	a	a	a	b	b	b	a	a	a	b	b	b	b	b	b	a	b	b	a	b	b	a	a	a	b	b	a	a	b	a	a	a
Marker4122	20.852	chr1A	b	b	a	a	b	a	a	b	a	a	a	a	b	b	b	a	a	a	b	b	b	a	a	a	b	b	b	b	b	b	a	b	b	a	b	b	a	a	a	b	b	a	a	b	a	a	a
Marker1467	20.852	chr1A	b	b	a	a	b	a	a	b	a	a	a	a	b	b	b	a	a	a	b	b	b	a	a	a	b	b	b	b	b	b	a	b	b	a	b	b	a	a	a	b	b	a	a	b	a	a	a
Marker3000	20.852	chr1A	b	b	a	a	b	a	a	b	a	a	a	a	b	b	b	a	a	a	b	b	b	a	a	a	b	b	b	b	b	b	a	b	b	a	b	b	a	a	a	b	b	a	a	b	a	a	a
Marker2392	20.852	chr1A	b	b	a	a	b	a	a	b	a	a	a	a	b	b	b	a	a	a	b	b	b	a	a	a	b	b	b	b	b	b	a	b	b	a	b	b	a	a	a	b	b	a	a	b	a	a	a
Marker2825	20.852	chr1A	b	b	a	a	b	a	a	b	a	a	a	a	b	b	b	a	a	a	b	b	b	a	a	a	b	b	b	b	b	b	a	b	b	a	b	b	a	a	a	b	b	a	a	b	a	a	a
Marker2869	20.852	chr1A	b	b	a	a	b	a	a	b	a	a	a	a	b	b	b	a	a	a	b	b	b	a	a	a	b	b	b	b	b	b	a	b	b	a	b	b	a	a	a	b	b	a	a	b	a	a	a
Marker3408	20.852	chr1A	b	b	a	a	b	a	a	b	a	a	a	a	b	b	b	a	a	a	b	b	b	a	a	a	b	b	b	b	b	b	a	b	b	a	b	b	a	a	a	b	b	a	a	b	a	a	a
Marker1842	20.852	chr1A	b	b	a	a	b	a	a	b	a	a	a	a	b	b	b	a	a	a	b	b	b	a	a	a	b	b	b	b	b	b	a	b	b	a	b	b	a	a	a	b	b	a	a	b	a	a	a
Marker3422	20.852	chr1A	b	b	a	a	b	a	a	b	a	a	a	a	b	b	b	a	a	a	b	b	b	a	a	a	b	b	b	b	b	b	a	b	b	a	b	b	a	a	a	b	b	a	a	b	a	a	a
Marker2999	20.852	chr1A	b	b	a	a	b	a	a	b	a	a	a	a	b	b	b	a	a	a	b	b	b	a	a	a	b	b	b	b	b	b	a	b	b	a	b	b	a	a	a	b	b	a	a	b	a	a	a
Marker1637	20.852	chr1A	b	b	a	a	b	a	a	b	a	a	a	a	b	b	b	a	a	a	b	b	b	a	a	a	b	b	b	b	b	b	a	b	b	a	b	b	a	a	a	b	b	a	a	b	a	a	a
Marker3795	20.852	chr1A	b	b	a	a	b	a	a	b	a	a	a	a	b	b	b	a	a	a	b	b	b	a	a	a	b	b	b	b	b	b	a	b	b	a	b	b	a	a	a	b	b	a	a	b	a	a	a
Marker3961	20.852	chr1A	b	b	a	a	b	a	a	b	a	a	a	a	b	b	b	a	a	a	b	b	b	a	a	a	b	b	b	b	b	b	a	b	b	a	b	b	a	a	a	b	b	a	a	b	a	a	a
Marker1737	20.852	chr1A	b	b	a	a	b	a	a	b	a	a	a	a	b	b	b	a	a	a	b	b	b	a	a	a	b	b	b	b	b	b	a	b	b	a	b	b	a	a	a	b	b	a	a	b	a	a	a
Marker1769	20.852	chr1A	b	b	a	a	b	a	a	b	a	a	a	a	b	b	b	a	a	a	b	b	b	a	a	a	b	b	b	b	b	b	a	b	b	a	b	b	a	a	a	b	b	a	a	b	a	a	a
Marker2436	20.852	chr1A	b	b	a	a	b	a	a	b	a	a	a	a	b	b	b	a	a	a	b	b	b	a	a	a	b	b	b	b	b	b	a	b	b	a	b	b	a	a	a	b	b	a	a	b	a	a	a
Marker2822	20.852	chr1A	b	b	a	a	b	a	a	b	a	a	a	a	b	b	b	a	a	a	b	b	b	a	a	a	b	b	b	b	b	b	a	b	b	a	b	b	a	a	a	b	b	a	a	b	a	a	a
Marker3492	20.852	chr1A	b	b	a	a	b	a	a	b	a	a	a	a	b	b	b	a	a	a	b	b	b	a	a	a	b	b	b	b	b	b	a	b	b	a	b	b	a	a	a	b	b	a	a	b	a	a	a
Marker3955	20.852	chr1A	b	b	a	a	b	a	a	b	a	a	a	a	b	b	b	a	a	a	b	b	b	a	a	a	b	b	b	b	b	b	a	b	b	a	b	b	a	a	a	b	b	a	a	b	a	a	a
Marker2437	20.852	chr1A	b	b	a	a	b	a	a	b	a	a	a	a	b	b	b	a	a	a	b	b	b	a	a	a	b	b	b	b	b	b	a	b	b	a	b	b	a	a	a	b	b	a	a	b	a	a	a
Marker2431	20.852	chr1A	b	b	a	a	b	a	a	b	a	a	a	a	b	b	b	a	a	a	b	b	b	a	a	a	b	b	b	b	b	b	a	b	b	a	b	b	a	a	a	b	b	a	a	b	a	a	a
Marker2236	20.852	chr1A	b	b	a	a	b	a	a	b	a	a	a	a	b	b	b	a	a	a	b	b	b	a	a	a	b	b	b	b	b	b	a	b	b	a	b	b	a	a	a	b	b	a	a	b	a	a	a
Marker3476	20.852	chr1A	b	b	a	a	b	a	a	b	a	a	a	a	b	b	b	a	a	a	b	b	b	a	a	a	b	b	b	b	b	b	a	b	b	a	b	b	a	a	a	b	b	a	a	b	a	a	a
Marker3707	20.852	chr1A	b	b	a	a	b	a	a	b	a	a	a	a	b	b	b	a	a	a	b	b	b	a	a	a	b	b	b	b	b	b	a	b	b	a	b	b	a	a	a	b	b	a	a	b	a	a	a
Marker2109	20.852	chr1A	b	b	a	a	b	a	a	b	a	a	a	a	b	b	b	a	a	a	b	b	b	a	a	a	b	b	b	b	b	b	a	b	b	a	b	b	a	a	a	b	b	a	a	b	a	a	a
Marker3596	20.852	chr1A	b	b	a	a	b	a	a	b	a	a	a	a	b	b	b	a	a	a	b	b	b	a	a	a	b	b	b	b	b	b	a	b	b	a	b	b	a	a	a	b	b	a	a	b	a	a	a
Marker3705	20.852	chr1A	b	b	a	a	b	a	a	b	a	a	a	a	b	b	b	a	a	a	b	b	b	a	a	a	b	b	b	b	b	b	a	b	b	a	b	b	a	a	a	b	b	a	a	b	a	a	a
Marker3627	20.852	chr1A	b	b	a	a	b	a	a	b	a	a	a	a	b	b	b	a	a	a	b	b	b	a	a	a	b	b	b	b	b	b	a	b	b	a	b	b	a	a	a	b	b	a	a	b	a	a	a
Marker2821	20.852	chr1A	b	b	a	a	b	a	a	b	a	a	a	a	b	b	b	a	a	a	b	b	b	a	a	a	b	b	b	b	b	b	a	b	b	a	b	b	a	a	a	b	b	a	a	b	a	a	a
Marker2001	20.852	chr1A	b	b	a	a	b	a	a	b	a	a	a	a	b	b	b	a	a	a	b	b	b	a	a	a	b	b	b	b	b	b	a	b	b	a	b	b	a	a	a	b	b	a	a	b	a	a	a
Marker2918	20.852	chr1A	b	b	a	a	b	a	a	b	a	a	a	a	b	b	b	a	a	a	b	b	b	a	a	a	b	b	b	b	b	b	a	b	b	a	b	b	a	a	a	b	b	a	a	b	a	a	a
Marker2420	20.852	chr1A	b	b	a	a	b	a	a	b	a	a	a	a	b	b	b	a	a	a	b	b	b	a	a	a	b	b	b	b	b	b	a	b	b	a	b	b	a	a	a	b	b	a	a	b	a	a	a
Marker3599	20.852	chr1A	b	b	a	a	b	a	a	b	a	a	a	a	b	b	b	a	a	a	b	b	b	a	a	a	b	b	b	b	b	b	a	b	b	a	b	b	a	a	a	b	b	a	a	b	a	a	a
Marker1915	20.852	chr1A	b	b	a	a	b	a	a	b	a	a	a	a	b	b	b	a	a	a	b	b	b	a	a	a	b	b	b	b	b	b	a	b	b	a	b	b	a	a	a	b	b	a	a	b	a	a	a
Marker2531	20.852	chr1A	b	b	a	a	b	a	a	b	a	a	a	a	b	b	b	a	a	a	b	b	b	a	a	a	b	b	b	b	b	b	a	b	b	a	b	b	a	a	a	b	b	a	a	b	a	a	a
Marker1668	20.852	chr1A	b	b	a	a	b	a	a	b	a	a	a	a	b	b	b	a	a	a	b	b	b	a	a	a	b	b	b	b	b	b	a	b	b	a	b	b	a	a	a	b	b	a	a	b	a	a	a
Marker3479	20.852	chr1A	b	b	a	a	b	a	a	b	a	a	a	a	b	b	b	a	a	a	b	b	b	a	a	a	b	b	b	b	b	b	a	b	b	a	b	b	a	a	a	b	b	a	a	b	a	a	a
Marker1994	20.852	chr1A	b	b	a	a	b	a	a	b	a	a	a	a	b	b	b	a	a	a	b	b	b	a	a	a	b	b	b	b	b	b	a	b	b	a	b	b	a	a	a	b	b	a	a	b	a	a	a
Marker1814	20.852	chr1A	b	b	a	a	b	a	a	b	a	a	a	a	b	b	b	a	a	a	b	b	b	a	a	a	b	b	b	b	b	b	a	b	b	a	b	b	a	a	a	b	b	a	a	b	a	a	a
Marker1752	21.111	chr1A	b	b	a	a	b	a	a	b	a	a	a	a	b	a	b	a	a	a	h	b	b	a	a	a	b	b	b	b	b	b	a	b	b	a	b	b	a	a	a	b	b	a	a	b	a	a	a
Marker1751	21.111	chr1A	b	b	a	a	b	a	a	b	a	a	a	a	b	a	b	a	a	a	b	b	b	a	a	a	b	b	b	b	b	b	a	b	b	a	b	b	a	a	a	b	b	a	a	b	a	a	a
Marker2943	21.111	chr1A	b	b	a	a	b	a	a	b	a	a	a	a	b	a	b	a	a	a	b	b	b	a	a	a	b	b	b	b	b	b	a	b	b	a	b	b	a	a	a	b	b	a	a	b	a	a	a
Marker3131	21.111	chr1A	b	b	a	a	b	a	a	b	a	a	a	a	b	a	b	a	a	a	b	b	b	a	a	a	b	b	b	b	b	b	a	b	b	a	b	b	a	a	a	b	b	a	a	b	a	a	a
Marker2563	21.111	chr1A	b	b	a	a	b	a	a	b	a	a	a	a	b	a	b	a	a	a	b	b	b	a	a	a	b	b	b	b	b	b	a	b	b	a	b	b	a	a	a	b	b	a	a	b	a	a	a
Marker2570	21.111	chr1A	b	b	a	a	b	a	a	b	a	a	a	a	b	a	b	a	a	a	b	b	b	a	a	a	b	b	b	b	b	b	a	b	b	a	b	b	a	a	a	b	b	a	a	b	a	a	a
Marker2564	21.111	chr1A	b	b	a	a	b	a	a	b	a	a	a	a	b	a	b	a	a	a	b	b	b	a	a	a	b	b	b	b	b	b	a	b	b	a	b	b	a	a	a	b	b	a	a	b	a	a	a
Marker2513	21.37	chr1A	b	b	a	a	b	a	a	b	a	a	a	a	b	a	b	a	a	a	b	b	b	a	a	a	b	b	b	b	b	b	a	b	b	a	b	b	a	a	a	b	b	a	a	b	a	a	a
Marker2503	21.37	chr1A	b	b	a	a	b	a	a	b	a	a	a	a	b	a	b	a	a	a	b	b	b	a	a	a	b	b	b	b	b	b	a	b	b	a	b	b	a	a	a	b	b	a	a	b	a	a	a
Marker4442	21.37	chr1A	b	b	a	a	b	a	a	b	a	a	a	a	b	a	b	a	a	a	b	b	b	a	a	a	b	b	b	b	b	b	a	b	b	a	b	b	a	a	a	b	b	a	a	b	a	a	a
Marker3087	21.37	chr1A	b	b	a	a	b	a	a	b	a	a	a	a	b	a	b	a	a	a	b	b	b	a	a	a	b	b	b	b	b	b	a	b	b	a	b	b	a	a	a	b	b	a	a	b	a	a	a
Marker4032	21.37	chr1A	b	b	a	a	b	a	a	b	a	a	a	a	b	a	b	a	a	a	b	b	b	a	a	a	b	b	b	b	b	b	a	b	b	a	b	b	a	a	a	b	b	a	a	b	a	a	a
Marker1455	21.37	chr1A	b	b	a	a	b	a	a	b	a	a	a	a	b	a	b	a	a	a	b	b	b	a	a	a	b	b	b	b	b	b	a	b	b	a	b	b	a	a	a	b	b	a	a	b	a	a	a
Marker4037	21.37	chr1A	b	b	a	a	b	a	a	b	a	a	a	a	b	a	b	a	a	a	b	b	b	a	a	a	b	b	b	b	b	b	a	b	b	a	b	b	a	a	a	b	b	a	a	b	a	a	a
Marker1454	21.37	chr1A	b	b	a	a	b	a	a	b	a	a	a	a	b	a	b	a	a	a	b	b	b	a	a	a	b	b	b	b	b	b	a	b	b	a	b	b	a	a	a	b	b	a	a	b	a	a	a
Marker4140	21.37	chr1A	b	b	a	a	b	a	a	b	a	a	a	a	b	a	b	a	a	a	b	b	b	a	a	a	b	b	b	b	b	b	a	b	b	a	b	b	a	a	a	b	b	a	a	b	a	a	a
Marker3266	21.37	chr1A	b	b	a	a	b	a	a	b	a	a	a	a	b	a	b	a	a	a	b	b	b	a	a	a	b	b	b	b	b	b	a	b	b	a	b	b	a	a	a	b	b	a	a	b	a	a	a
Marker3187	21.37	chr1A	b	b	a	a	b	a	a	b	a	a	a	a	b	a	b	a	a	a	b	b	b	a	a	a	b	b	b	b	b	b	a	b	b	a	b	b	a	a	a	b	b	a	a	b	a	a	a
Marker2948	21.37	chr1A	b	b	a	a	b	a	a	b	a	a	a	a	b	a	b	a	a	a	b	b	b	a	a	a	b	b	b	b	b	b	a	b	b	a	b	b	a	a	a	b	b	a	a	b	a	a	a
Marker2116	21.37	chr1A	b	b	a	a	b	a	a	b	a	a	a	a	b	a	b	a	a	a	b	b	b	a	a	a	b	b	b	b	b	b	a	b	b	a	b	b	a	a	a	b	b	a	a	b	a	a	a
Marker4635	21.629	chr1A	b	b	a	a	b	a	a	b	a	a	a	a	b	b	b	a	a	a	b	b	b	a	a	a	b	b	b	b	b	b	a	b	b	a	b	b	a	a	a	b	b	a	a	b	a	a	a
Marker5112	21.629	chr1A	b	b	a	a	b	a	a	b	a	a	a	a	b	b	b	a	a	a	b	b	b	a	a	a	b	b	b	b	b	b	a	b	b	a	b	b	a	a	a	b	b	a	a	b	a	a	a
Marker4722	21.629	chr1A	b	b	a	a	b	a	a	b	a	a	a	a	b	b	b	a	a	a	b	b	b	a	a	a	b	b	b	b	b	b	a	b	b	a	b	b	a	a	a	b	b	a	a	b	a	a	a
Marker4431	21.629	chr1A	b	b	a	a	b	a	a	b	a	a	a	a	b	b	b	a	a	a	b	b	b	a	a	a	b	b	b	b	b	b	a	b	b	a	b	b	a	a	a	b	b	a	a	b	a	a	a
Marker5091	21.629	chr1A	b	b	a	a	b	a	a	b	a	a	a	a	b	b	b	a	a	a	b	b	b	a	a	a	b	b	b	b	b	b	a	b	b	a	b	b	a	a	a	b	b	a	a	b	a	a	a
Marker4946	21.629	chr1A	b	b	a	a	b	a	a	b	a	a	a	a	b	b	b	a	a	a	b	b	b	a	a	a	b	b	b	b	b	b	a	b	b	a	b	b	a	a	a	b	b	a	a	b	a	a	a
Marker2036	21.629	chr1A	b	b	a	a	b	a	a	b	a	a	a	a	b	b	b	a	a	a	b	b	b	a	a	a	b	b	b	b	b	b	a	b	b	a	b	b	a	a	a	b	b	a	a	b	a	a	a
Marker4598	21.629	chr1A	b	b	a	a	b	a	a	b	a	a	a	a	b	b	b	a	a	a	b	b	b	a	a	a	b	b	b	b	b	b	a	b	b	a	b	b	a	a	a	b	b	a	a	b	a	a	a
Marker4763	21.629	chr1A	b	b	a	a	b	a	a	b	a	a	a	a	b	b	b	a	a	a	b	b	b	a	a	a	b	b	b	b	b	b	a	b	b	a	b	b	a	a	a	b	b	a	a	b	a	a	a
Marker5102	21.629	chr1A	b	b	a	a	b	a	a	b	a	a	a	a	b	b	b	a	a	a	b	b	b	a	a	a	b	b	b	b	b	b	a	b	b	a	b	b	a	a	a	b	b	a	a	b	a	a	a
Marker5152	21.629	chr1A	b	b	a	a	b	a	a	b	a	a	a	a	b	b	b	a	a	a	b	b	b	a	a	a	b	b	b	b	b	b	a	b	b	a	b	b	a	a	a	b	b	a	a	b	a	a	a
Marker4721	21.629	chr1A	b	b	a	a	b	a	a	b	a	a	a	a	b	b	b	a	a	a	b	b	b	a	a	a	b	b	b	b	b	b	a	b	b	a	b	b	a	a	a	b	b	a	a	b	a	a	a
Marker4665	21.629	chr1A	b	b	a	a	b	a	a	b	a	a	a	a	b	b	b	a	a	a	b	b	b	a	a	a	b	b	b	b	b	b	a	b	b	a	b	b	a	a	a	b	b	a	a	b	a	a	a
Marker1585	21.629	chr1A	b	b	a	a	b	a	a	b	a	a	a	a	b	b	b	a	a	a	b	b	b	a	a	a	b	b	b	b	b	b	a	b	b	a	b	b	a	a	a	b	b	a	a	b	a	a	a
Marker4439	21.629	chr1A	b	b	a	a	b	a	a	b	a	a	a	a	b	b	b	a	a	a	b	b	b	a	a	a	b	b	b	b	b	b	a	b	b	a	b	b	a	a	a	b	b	a	a	b	a	a	a
Marker5132	21.629	chr1A	b	b	a	a	b	a	a	b	a	a	a	a	b	b	b	a	a	a	b	b	b	a	a	a	b	b	b	b	b	b	a	b	b	a	b	b	a	a	a	b	b	a	a	b	a	a	a
Marker5130	21.629	chr1A	b	b	a	a	b	a	a	b	a	a	a	a	b	b	b	a	a	a	b	b	b	a	a	a	b	b	b	b	b	b	a	b	b	a	b	b	a	a	a	b	b	a	a	b	a	a	a
Marker5081	21.629	chr1A	b	b	a	a	b	a	a	b	a	a	a	a	b	b	b	a	a	a	b	b	b	a	a	a	b	b	b	b	b	b	a	b	b	a	b	b	a	a	a	b	b	a	a	b	a	a	a
Marker4738	21.629	chr1A	b	b	a	a	b	a	a	b	a	a	a	a	b	b	b	a	a	a	b	b	b	a	a	a	b	b	b	b	b	b	a	b	b	a	b	b	a	a	a	b	b	a	a	b	a	a	a
Marker5138	21.629	chr1A	b	b	a	a	b	a	a	b	a	a	a	a	b	b	b	a	a	a	b	b	b	a	a	a	b	b	b	b	b	b	a	b	b	a	b	b	a	a	a	b	b	a	a	b	a	a	a
Marker4530	21.629	chr1A	b	b	a	a	b	a	a	b	a	a	a	a	b	b	b	a	a	a	b	b	b	a	a	a	b	b	b	b	b	b	a	b	b	a	b	b	a	a	a	b	b	a	a	b	a	a	a
Marker5139	21.629	chr1A	b	b	a	a	b	a	a	b	a	a	a	a	b	b	b	a	a	a	b	b	b	a	a	a	b	b	b	b	b	b	a	b	b	a	b	b	a	a	a	b	b	a	a	b	a	a	a
Marker5045	21.629	chr1A	b	b	a	a	b	a	a	b	a	a	a	a	b	b	b	a	a	a	b	b	b	a	a	a	b	b	b	b	b	b	a	b	b	a	b	b	a	a	a	b	b	a	a	b	a	a	a
Marker4994	21.629	chr1A	b	b	a	a	b	a	a	b	a	a	a	a	b	b	b	a	a	a	b	b	b	a	a	a	b	b	b	b	b	b	a	b	b	a	b	b	a	a	a	b	b	a	a	b	a	a	a
Marker5076	21.629	chr1A	b	b	a	a	b	a	a	b	a	a	a	a	b	b	b	a	a	a	b	b	b	a	a	a	b	b	b	b	b	b	a	b	b	a	b	b	a	a	a	b	b	a	a	b	a	a	a
Marker5116	21.629	chr1A	b	b	a	a	b	a	a	b	a	a	a	a	b	b	b	a	a	a	b	b	b	a	a	a	b	b	b	b	b	b	a	b	b	a	b	b	a	a	a	b	b	a	a	b	a	a	a
Marker5038	21.629	chr1A	b	b	a	a	b	a	a	b	a	a	a	a	b	b	b	a	a	a	b	b	b	a	a	a	b	b	b	b	b	b	a	b	b	a	b	b	a	a	a	b	b	a	a	b	a	a	a
Marker4620	21.629	chr1A	b	b	a	a	b	a	a	b	a	a	a	a	b	b	b	a	a	a	b	b	b	a	a	a	b	b	b	b	b	b	a	b	b	a	b	b	a	a	a	b	b	a	a	b	a	a	a
Marker4819	21.629	chr1A	b	b	a	a	b	a	a	b	a	a	a	a	b	b	b	a	a	a	b	b	b	a	a	a	b	b	b	b	b	b	a	b	b	a	b	b	a	a	a	b	b	a	a	b	a	a	a
Marker4477	21.629	chr1A	b	b	a	a	b	a	a	b	a	a	a	a	b	b	b	a	a	a	b	b	b	a	a	a	b	b	b	b	b	b	a	b	b	a	b	b	a	a	a	b	b	a	a	b	a	a	a
Marker4444	21.629	chr1A	b	b	a	a	b	a	a	b	a	a	a	a	b	b	b	a	a	a	b	b	b	a	a	a	b	b	b	b	b	b	a	b	b	a	b	b	a	a	a	b	b	a	a	b	a	a	a
Marker4747	21.629	chr1A	b	b	a	a	b	a	a	b	a	a	a	a	b	b	b	a	a	a	b	b	b	a	a	a	b	b	b	b	b	b	a	b	b	a	b	b	a	a	a	b	b	a	a	b	a	a	a
Marker4581	21.629	chr1A	b	b	a	a	b	a	a	b	a	a	a	a	b	b	b	a	a	a	b	b	b	a	a	a	b	b	b	b	b	b	a	b	b	a	b	b	a	a	a	b	b	a	a	b	a	a	a
Marker4828	21.629	chr1A	b	b	a	a	b	a	a	b	a	a	a	a	b	b	b	a	a	a	b	b	b	a	a	a	b	b	b	b	b	b	a	b	b	a	b	b	a	a	a	b	b	a	a	b	a	a	a
Marker4561	21.629	chr1A	b	b	a	a	b	a	a	b	a	a	a	a	b	b	b	a	a	a	b	b	b	a	a	a	b	b	b	b	b	b	a	b	b	a	b	b	a	a	a	b	b	a	a	b	a	a	a
Marker4846	21.629	chr1A	b	b	a	a	b	a	a	b	a	a	a	a	b	h	b	a	a	a	b	b	b	a	a	a	b	b	b	b	b	b	a	b	b	a	b	b	a	a	a	b	b	a	a	b	a	a	a
Marker4805	21.629	chr1A	b	b	a	a	b	a	a	b	a	a	a	a	b	h	b	a	a	a	b	b	b	a	a	a	b	b	b	b	b	b	a	b	b	a	b	b	a	a	a	b	b	a	a	b	a	a	a
Marker4909	21.629	chr1A	b	b	a	a	b	a	a	b	a	a	a	a	b	h	b	a	a	a	b	b	b	a	a	a	b	b	b	b	b	b	a	b	b	a	b	b	a	a	a	b	b	a	a	b	a	a	a
Marker4681	21.629	chr1A	b	b	a	a	b	a	a	b	a	a	a	a	b	h	b	a	a	a	b	b	b	a	a	a	b	b	b	b	b	b	a	b	b	a	b	b	a	a	a	b	b	a	a	b	a	a	a
Marker4580	21.732	chr1A	b	b	a	a	b	a	a	b	a	a	a	a	b	b	b	a	a	a	a	b	b	a	a	a	b	b	b	b	b	b	a	b	b	a	b	b	a	a	a	b	b	a	a	b	a	a	a
Marker1459	21.732	chr1A	b	b	a	a	b	a	a	b	a	a	a	a	b	b	b	a	a	a	a	b	b	a	a	a	b	b	b	b	b	b	a	b	b	a	b	b	a	a	a	b	b	a	a	b	a	a	a
Marker4448	21.732	chr1A	b	b	a	a	b	a	a	b	a	a	a	a	b	b	b	a	a	a	a	b	b	a	a	a	b	b	b	b	b	b	a	b	b	a	b	b	a	a	a	b	b	a	a	b	a	a	a
Marker4567	21.732	chr1A	b	b	a	a	b	a	a	b	a	a	a	a	b	b	b	a	a	a	a	b	b	a	a	a	b	b	b	b	b	b	a	b	b	a	b	b	a	a	a	b	b	a	a	b	a	a	a
Marker2768	21.732	chr1A	b	b	a	a	b	a	a	b	a	a	a	a	b	b	b	a	a	a	a	b	b	a	a	a	b	b	b	b	b	b	a	b	b	a	b	b	a	a	a	b	b	a	a	b	a	a	a
Marker4979	21.732	chr1A	b	b	a	a	b	a	a	b	a	a	a	a	b	b	b	a	a	a	a	b	b	a	a	a	b	b	b	b	b	b	a	b	b	a	b	b	a	a	a	b	b	a	a	b	a	a	a
Marker5085	21.732	chr1A	b	b	a	a	b	a	a	b	a	a	a	a	b	b	b	a	a	a	a	b	b	a	a	a	b	b	b	b	b	b	a	b	b	a	b	b	a	a	a	b	b	a	a	b	a	a	a
Marker4515	21.732	chr1A	b	b	a	a	b	a	a	b	a	a	a	a	b	b	b	a	a	a	a	b	b	a	a	a	b	b	b	b	b	b	a	b	b	a	b	b	a	a	a	b	b	a	a	b	a	a	a
Marker5129	21.732	chr1A	b	b	a	a	b	a	a	b	a	a	a	a	b	b	b	a	a	a	a	b	b	a	a	a	b	b	b	b	b	b	a	b	b	a	b	b	a	a	a	b	b	a	a	b	a	a	a
Marker4545	21.732	chr1A	b	b	a	a	b	a	a	b	a	a	a	a	b	b	b	a	a	a	a	b	b	a	a	a	b	b	b	b	b	b	a	b	b	a	b	b	a	a	a	b	b	a	a	b	a	a	a
Marker2716	21.732	chr1A	b	b	a	a	b	a	a	b	a	a	a	a	b	b	b	a	a	a	a	b	b	a	a	a	b	b	b	b	b	b	a	b	b	a	b	b	a	a	a	b	b	a	a	b	a	a	a
Marker4634	21.732	chr1A	b	b	a	a	b	a	a	b	a	a	a	a	b	b	b	a	a	a	a	b	b	a	a	a	b	b	b	b	b	b	a	b	b	a	b	b	a	a	a	b	b	a	a	b	a	a	a
Marker4723	21.732	chr1A	b	b	a	a	b	a	a	b	a	a	a	a	b	b	b	a	a	a	a	b	b	a	a	a	b	b	b	b	b	b	a	b	b	a	b	b	a	a	a	b	b	a	a	b	a	a	a
Marker4724	21.732	chr1A	b	b	a	a	b	a	a	b	a	a	a	a	b	b	b	a	a	a	a	b	b	a	a	a	b	b	b	b	b	b	a	b	b	a	b	b	a	a	a	b	b	a	a	b	a	a	a
Marker4893	21.732	chr1A	b	b	a	a	b	a	a	b	a	a	a	a	b	b	b	a	a	a	a	b	b	a	a	a	b	b	b	b	b	b	a	b	b	a	b	b	a	a	a	b	b	a	a	b	a	a	a
Marker4675	21.732	chr1A	b	b	a	a	b	a	a	b	a	a	a	a	b	b	b	a	a	a	a	b	b	a	a	a	b	b	b	b	b	b	a	b	b	a	b	b	a	a	a	b	b	a	a	b	a	a	a
Marker5121	21.732	chr1A	b	b	a	a	b	a	a	b	a	a	a	a	b	b	b	a	a	a	a	b	b	a	a	a	b	b	b	b	b	b	a	b	b	a	b	b	a	a	a	b	b	a	a	b	a	a	a
Marker5120	21.732	chr1A	b	b	a	a	b	a	a	b	a	a	a	a	b	b	b	a	a	a	a	b	b	a	a	a	b	b	b	b	b	b	a	b	b	a	b	b	a	a	a	b	b	a	a	b	a	a	a
Marker5029	21.732	chr1A	b	b	a	a	b	a	a	b	a	a	a	a	b	b	b	a	a	a	a	b	b	a	a	a	b	b	b	b	b	b	a	b	b	a	b	b	a	a	a	b	b	a	a	b	a	a	a
Marker4517	21.732	chr1A	b	b	a	a	b	a	a	b	a	a	a	a	b	b	b	a	a	a	a	b	b	a	a	a	b	b	b	b	b	b	a	b	b	a	b	b	a	a	a	b	b	a	a	b	a	a	a
Marker4518	21.732	chr1A	b	b	a	a	b	a	a	b	a	a	a	a	b	b	b	a	a	a	a	b	b	a	a	a	b	b	b	b	b	b	a	b	b	a	b	b	a	a	a	b	b	a	a	b	a	a	a
Marker4577	21.732	chr1A	b	b	a	a	b	a	a	b	a	a	a	a	b	b	b	a	a	a	a	b	b	a	a	a	b	b	b	b	b	b	a	b	b	a	b	b	a	a	a	b	b	a	a	b	a	a	a
Marker4578	21.732	chr1A	b	b	a	a	b	a	a	b	a	a	a	a	b	b	b	a	a	a	a	b	b	a	a	a	b	b	b	b	b	b	a	b	b	a	b	b	a	a	a	b	b	a	a	b	a	a	a
Marker4521	21.732	chr1A	b	b	a	a	b	a	a	b	a	a	a	a	b	b	b	a	a	a	a	b	b	a	a	a	b	b	b	b	b	b	a	b	b	a	b	b	a	a	a	b	b	a	a	b	a	a	a
Marker4573	21.732	chr1A	b	b	a	a	b	a	a	b	a	a	a	a	b	b	b	a	a	a	h	b	b	a	a	a	b	b	b	b	b	b	a	b	b	a	b	b	a	a	a	b	b	a	a	b	a	a	a
Marker4667	21.99	chr1A	b	b	a	a	b	a	a	b	a	a	a	a	b	h	b	a	a	a	b	b	b	a	a	a	b	b	b	b	b	b	a	b	b	a	b	b	a	a	a	b	b	a	a	b	a	a	a
Marker5052	22.093	chr1A	b	b	a	a	b	a	a	b	a	a	a	a	b	h	b	a	a	a	b	b	b	a	a	a	b	b	b	b	b	b	a	b	b	a	b	b	a	a	a	b	b	a	a	b	a	a	a
Marker4806	22.093	chr1A	b	b	a	a	b	a	a	b	a	a	a	a	b	h	b	a	a	a	b	b	b	a	a	a	b	b	b	b	b	b	a	b	b	a	b	b	a	a	a	b	b	a	a	b	a	a	a
Marker4471	22.093	chr1A	b	b	a	a	b	a	a	b	a	a	a	a	b	h	b	a	a	a	b	b	b	a	a	a	b	b	b	b	b	b	a	b	b	a	b	b	a	a	a	b	b	a	a	b	a	a	a
Marker4543	22.093	chr1A	b	b	a	a	b	a	a	b	a	a	a	a	b	h	b	a	a	a	b	b	b	a	a	a	b	b	b	b	b	b	a	b	b	a	b	b	a	a	a	b	b	a	a	b	a	a	a
Marker4910	22.093	chr1A	b	b	a	a	b	a	a	b	a	a	a	a	b	h	b	a	a	a	b	b	b	a	a	a	b	b	b	b	b	b	a	b	b	a	b	b	a	a	a	b	b	a	a	b	a	a	a
Marker4787	22.093	chr1A	b	b	a	a	b	a	a	b	a	a	a	a	b	h	b	a	a	a	b	b	b	a	a	a	b	b	b	b	b	b	a	b	b	a	b	b	a	a	a	b	b	a	a	b	a	a	a
Marker4531	22.352	chr1A	b	b	a	a	b	a	a	b	a	a	a	a	b	h	b	a	a	a	b	b	b	a	a	a	b	b	b	b	b	b	a	b	b	a	b	b	a	a	a	b	b	a	a	b	a	a	a
Marker4704	22.352	chr1A	b	b	a	a	b	a	a	b	a	a	a	a	b	h	b	a	a	a	b	b	b	a	a	a	b	b	b	b	b	b	a	b	b	a	b	b	a	a	a	b	b	a	a	b	a	a	a
Marker4660	22.352	chr1A	b	b	a	a	b	a	a	b	a	a	a	a	b	h	b	a	a	a	b	b	b	a	a	a	b	b	b	b	b	b	a	b	b	a	b	b	a	a	a	b	b	a	a	b	a	a	a
Marker4856	22.352	chr1A	b	b	a	a	b	a	a	b	a	a	a	a	b	h	b	a	a	a	b	b	b	a	a	a	b	b	b	b	b	b	a	b	b	a	b	b	a	a	a	b	b	a	a	b	a	a	a
Marker4502	22.611	chr1A	b	b	a	a	b	a	a	b	a	a	a	a	b	h	b	a	a	a	a	b	b	a	a	a	b	b	b	b	b	b	a	b	b	a	b	b	a	a	a	b	b	a	a	b	a	a	a
Marker4527	22.611	chr1A	b	b	a	a	b	a	a	b	a	a	a	a	b	h	b	a	a	a	a	b	b	a	a	a	b	b	b	b	b	b	a	b	b	a	b	b	a	a	a	b	b	a	a	b	a	a	a
Marker4867	22.611	chr1A	b	b	a	a	b	a	a	b	a	a	a	a	b	h	b	a	a	a	a	b	b	a	a	a	b	b	b	b	b	b	a	b	b	a	b	b	a	a	a	b	b	a	a	b	a	a	a
Marker4883	22.611	chr1A	b	b	a	a	b	a	a	b	a	a	a	a	b	h	b	a	a	a	a	b	b	a	a	a	b	b	b	b	b	b	a	b	b	a	b	b	a	a	a	b	b	a	a	b	a	a	a
Marker5090	22.611	chr1A	b	b	a	a	b	a	a	b	a	a	a	a	b	h	b	a	a	a	a	b	b	a	a	a	b	b	b	b	b	b	a	b	b	a	b	b	a	a	a	b	b	a	a	b	a	a	a
Marker4576	22.611	chr1A	b	b	a	a	b	a	a	b	a	a	a	a	b	h	b	a	a	a	a	b	b	a	a	a	b	b	b	b	b	b	a	b	b	a	b	b	a	a	a	b	b	a	a	b	a	a	a
Marker4905	22.611	chr1A	b	b	a	a	b	a	a	b	a	a	a	a	b	h	b	a	a	a	a	b	b	a	a	a	b	b	b	b	b	b	a	b	b	a	b	b	a	a	a	b	b	a	a	b	a	a	a
Marker4906	22.611	chr1A	b	b	a	a	b	a	a	b	a	a	a	a	b	h	b	a	a	a	a	b	b	a	a	a	b	b	b	b	b	b	a	b	b	a	b	b	a	a	a	b	b	a	a	b	a	a	a
Marker4982	22.611	chr1A	b	b	a	a	b	a	a	b	a	a	a	a	b	h	b	a	a	a	a	b	b	a	a	a	b	b	b	b	b	b	a	b	b	a	b	b	a	a	a	b	b	a	a	b	a	a	a
Marker4692	22.611	chr1A	b	b	a	a	b	a	a	b	a	a	a	a	b	h	b	a	a	a	a	b	b	a	a	a	b	b	b	b	b	b	a	b	b	a	b	b	a	a	a	b	b	a	a	b	a	a	a
Marker4983	22.611	chr1A	b	b	a	a	b	a	a	b	a	a	a	a	b	h	b	a	a	a	a	b	b	a	a	a	b	b	b	b	b	b	a	b	b	a	b	b	a	a	a	b	b	a	a	b	a	a	a
Marker4478	22.611	chr1A	b	b	a	a	b	a	a	b	a	a	a	a	b	h	b	a	a	a	a	b	b	a	a	a	b	b	b	b	b	b	a	b	b	a	b	b	a	a	a	b	b	a	a	b	a	a	a
Marker4868	22.611	chr1A	b	b	a	a	b	a	a	b	a	a	a	a	b	h	b	a	a	a	a	b	b	a	a	a	b	b	b	b	b	b	a	b	b	a	b	b	a	a	a	b	b	a	a	b	a	a	a
Marker4761	22.611	chr1A	b	b	a	a	b	a	a	b	a	a	a	a	b	h	b	a	a	a	a	b	b	a	a	a	b	b	b	b	b	b	a	b	b	a	b	b	a	a	a	b	b	a	a	b	a	a	a
Marker4528	22.611	chr1A	b	b	a	a	b	a	a	b	a	a	a	a	b	h	b	a	a	a	a	b	b	a	a	a	b	b	b	b	b	b	a	b	b	a	b	b	a	a	a	b	b	a	a	b	a	a	a
Marker4705	22.611	chr1A	b	b	a	a	b	a	a	b	a	a	a	a	b	h	b	a	a	a	a	b	b	a	a	a	b	b	b	b	b	b	a	b	b	a	b	b	a	a	a	b	b	a	a	b	a	a	a
Marker4775	22.611	chr1A	b	b	a	a	b	a	a	b	a	a	a	a	b	h	b	a	a	a	a	b	b	a	a	a	b	b	b	b	b	b	a	b	b	a	b	b	a	a	a	b	b	a	a	b	a	a	a
Marker4820	22.611	chr1A	b	b	a	a	b	a	a	b	a	a	a	a	b	h	b	a	a	a	a	b	b	a	a	a	b	b	b	b	b	b	a	b	b	a	b	b	a	a	a	b	b	a	a	b	a	a	a
Marker4936	22.611	chr1A	b	b	a	a	b	a	a	b	a	a	a	a	b	h	b	a	a	a	a	b	b	a	a	a	b	b	b	b	b	b	a	b	b	a	b	b	a	a	a	b	b	a	a	b	a	a	a
Marker4488	22.611	chr1A	b	b	a	a	b	a	a	b	a	a	a	a	b	h	b	a	a	a	a	b	b	a	a	a	b	b	b	b	b	b	a	b	b	a	b	b	a	a	a	b	b	a	a	b	a	a	a
Marker4538	22.611	chr1A	b	b	a	a	b	a	a	b	a	a	a	a	b	h	b	a	a	a	a	b	b	a	a	a	b	b	b	b	b	b	a	b	b	a	b	b	a	a	a	b	b	a	a	b	a	a	a
Marker4544	22.611	chr1A	b	b	a	a	b	a	a	b	a	a	a	a	b	h	b	a	a	a	a	b	b	a	a	a	b	b	b	b	b	b	a	b	b	a	b	b	a	a	a	b	b	a	a	b	a	a	a
Marker5089	22.611	chr1A	b	b	a	a	b	a	a	b	a	a	a	a	b	h	b	a	a	a	a	b	b	a	a	a	b	b	b	b	b	b	a	b	b	a	b	b	a	a	a	b	b	a	a	b	a	a	a
Marker4815	22.611	chr1A	b	b	a	a	b	a	a	b	a	a	a	a	b	h	b	a	a	a	a	b	b	a	a	a	b	b	b	b	b	b	a	b	b	a	b	b	a	a	a	b	b	a	a	b	a	a	a
Marker4694	22.611	chr1A	b	b	a	a	b	a	a	b	a	a	a	a	b	h	b	a	a	a	a	b	b	a	a	a	b	b	b	b	b	b	a	b	b	a	b	b	a	a	a	b	b	a	a	b	a	a	a
Marker4937	22.611	chr1A	b	b	a	a	b	a	a	b	a	a	a	a	b	h	b	a	a	a	a	b	b	a	a	a	b	b	b	b	b	b	a	b	b	a	b	b	a	a	a	b	b	a	a	b	a	a	a
Marker4532	22.611	chr1A	b	b	a	a	b	a	a	b	a	a	a	a	b	h	b	a	a	a	a	b	b	a	a	a	b	b	b	b	b	b	a	b	b	a	b	b	a	a	a	b	b	a	a	b	a	a	a
Marker5101	22.611	chr1A	b	b	a	a	b	a	a	b	a	a	a	a	b	h	b	a	a	a	a	b	b	a	a	a	b	b	b	b	b	b	a	b	b	a	b	b	a	a	a	b	b	a	a	b	a	a	a
Marker4554	22.611	chr1A	b	b	a	a	b	a	a	b	a	a	a	a	b	h	b	a	a	a	a	b	b	a	a	a	b	b	b	b	b	b	a	b	b	a	b	b	a	a	a	b	b	a	a	b	a	a	a
Marker4441	22.611	chr1A	b	b	a	a	b	a	a	b	a	a	a	a	b	h	b	a	a	a	a	b	b	a	a	a	b	b	b	b	b	b	a	b	b	a	b	b	a	a	a	b	b	a	a	b	a	a	a
Marker5168	22.611	chr1A	b	b	a	a	b	a	a	b	a	a	a	a	b	h	b	a	a	a	a	b	b	a	a	a	b	b	b	b	b	b	a	b	b	a	b	b	a	a	a	b	b	a	a	b	a	a	a
Marker5167	22.611	chr1A	b	b	a	a	b	a	a	b	a	a	a	a	b	h	b	a	a	a	a	b	b	a	a	a	b	b	b	b	b	b	a	b	b	a	b	b	a	a	a	b	b	a	a	b	a	a	a
Marker4626	22.611	chr1A	b	b	a	a	b	a	a	b	a	a	a	a	b	h	b	a	a	a	a	b	b	a	a	a	b	b	b	b	b	b	a	b	b	a	b	b	a	a	a	b	b	a	a	b	a	a	a
Marker4934	22.611	chr1A	b	b	a	a	b	a	a	b	a	a	a	a	b	h	b	a	a	a	a	b	b	a	a	a	b	b	b	b	b	b	a	b	b	a	b	b	a	a	a	b	b	a	a	b	a	a	a
Marker4947	22.611	chr1A	b	b	a	a	b	a	a	b	a	a	a	a	b	h	b	a	a	a	a	b	b	a	a	a	b	b	b	b	b	b	a	b	b	a	b	b	a	a	a	b	b	a	a	b	a	a	a
Marker5133	22.611	chr1A	b	b	a	a	b	a	a	b	a	a	a	a	b	h	b	a	a	a	a	b	b	a	a	a	b	b	b	b	b	b	a	b	b	a	b	b	a	a	a	b	b	a	a	b	a	a	a
Marker5134	22.611	chr1A	b	b	a	a	b	a	a	b	a	a	a	a	b	h	b	a	a	a	a	b	b	a	a	a	b	b	b	b	b	b	a	b	b	a	b	b	a	a	a	b	b	a	a	b	a	a	a
Marker5092	22.611	chr1A	b	b	a	a	b	a	a	b	a	a	a	a	b	h	b	a	a	a	a	b	b	a	a	a	b	b	b	b	b	b	a	b	b	a	b	b	a	a	a	b	b	a	a	b	a	a	a
Marker4797	22.611	chr1A	b	b	a	a	b	a	a	b	a	a	a	a	b	h	b	a	a	a	a	b	b	a	a	a	b	b	b	b	b	b	a	b	b	a	b	b	a	a	a	b	b	a	a	b	a	a	a
Marker4874	22.611	chr1A	b	b	a	a	b	a	a	b	a	a	a	a	b	h	b	a	a	a	a	b	b	a	a	a	b	b	b	b	b	b	a	b	b	a	b	b	a	a	a	b	b	a	a	b	a	a	a
Marker5135	22.611	chr1A	b	b	a	a	b	a	a	b	a	a	a	a	b	h	b	a	a	a	a	b	b	a	a	a	b	b	b	b	b	b	a	b	b	a	b	b	a	a	a	b	b	a	a	b	a	a	a
Marker3480	22.611	chr1A	b	b	a	a	b	a	a	b	a	a	a	a	b	h	b	a	a	a	a	b	b	a	a	a	b	b	b	b	b	b	a	b	b	a	b	b	a	a	a	b	b	a	a	b	a	a	a
Marker4764	22.611	chr1A	b	b	a	a	b	a	a	b	a	a	a	a	b	h	b	a	a	a	a	b	b	a	a	a	b	b	b	b	b	b	a	b	b	a	b	b	a	a	a	b	b	a	a	b	a	a	a
Marker4959	22.611	chr1A	b	b	a	a	b	a	a	b	a	a	a	a	b	h	b	a	a	a	a	b	b	a	a	a	b	b	b	b	b	b	a	b	b	a	b	b	a	a	a	b	b	a	a	b	a	a	a
Marker5009	22.611	chr1A	b	b	a	a	b	a	a	b	a	a	a	a	b	h	b	a	a	a	a	b	b	a	a	a	b	b	b	b	b	b	a	b	b	a	b	b	a	a	a	b	b	a	a	b	a	a	a
Marker4970	22.611	chr1A	b	b	a	a	b	a	a	b	a	a	a	a	b	h	b	a	a	a	a	b	b	a	a	a	b	b	b	b	b	b	a	b	b	a	b	b	a	a	a	b	b	a	a	b	a	a	a
Marker4803	22.611	chr1A	b	b	a	a	b	a	a	b	a	a	a	a	b	h	b	a	a	a	a	b	b	a	a	a	b	b	b	b	b	b	a	b	b	a	b	b	a	a	a	b	b	a	a	b	a	a	a
Marker4662	22.611	chr1A	b	b	a	a	b	a	a	b	a	a	a	a	b	h	b	a	a	a	a	b	b	a	a	a	b	b	b	b	b	b	a	b	b	a	b	b	a	a	a	b	b	a	a	b	a	a	a
Marker4663	22.611	chr1A	b	b	a	a	b	a	a	b	a	a	a	a	b	h	b	a	a	a	a	b	b	a	a	a	b	b	b	b	b	b	a	b	b	a	b	b	a	a	a	b	b	a	a	b	a	a	a
Marker5037	22.611	chr1A	b	b	a	a	b	a	a	b	a	a	a	a	b	h	b	a	a	a	a	b	b	a	a	a	b	b	b	b	b	b	a	b	b	a	b	b	a	a	a	b	b	a	a	b	a	a	a
Marker5053	22.611	chr1A	b	b	a	a	b	a	a	b	a	a	a	a	b	h	b	a	a	a	a	b	b	a	a	a	b	b	b	b	b	b	a	b	b	a	b	b	a	a	a	b	b	a	a	b	a	a	a
Marker4769	22.611	chr1A	b	b	a	a	b	a	a	b	a	a	a	a	b	h	b	a	a	a	a	b	b	a	a	a	b	b	b	b	b	b	a	b	b	a	b	b	a	a	a	b	b	a	a	b	a	a	a
Marker4770	22.611	chr1A	b	b	a	a	b	a	a	b	a	a	a	a	b	h	b	a	a	a	a	b	b	a	a	a	b	b	b	b	b	b	a	b	b	a	b	b	a	a	a	b	b	a	a	b	a	a	a
Marker2315	22.611	chr1A	b	b	a	a	b	a	a	b	a	a	a	a	b	h	b	a	a	a	a	b	b	a	a	a	b	b	b	b	b	b	a	b	b	a	b	b	a	a	a	b	b	a	a	b	a	a	a
Marker4978	22.611	chr1A	b	b	a	a	b	a	a	b	a	a	a	a	b	h	b	a	a	a	a	b	b	a	a	a	b	b	b	b	b	b	a	b	b	a	b	b	a	a	a	b	b	a	a	b	a	a	a
Marker4845	22.611	chr1A	b	b	a	a	b	a	a	b	a	a	a	a	b	h	b	a	a	a	a	b	b	a	a	a	b	b	b	b	b	b	a	b	b	a	b	b	a	a	a	b	b	a	a	b	a	a	a
Marker4698	22.611	chr1A	b	b	a	a	b	a	a	b	a	a	a	a	b	b	b	a	a	a	a	b	b	a	a	a	b	b	b	b	b	b	a	b	b	a	b	b	a	a	a	b	b	a	a	b	a	a	a
Marker4720	22.611	chr1A	b	b	a	a	b	a	a	b	a	a	a	a	b	b	b	a	a	a	a	b	b	a	a	a	b	b	b	b	b	b	a	b	b	a	b	b	a	a	a	b	b	a	a	b	a	a	a
Marker4700	22.611	chr1A	b	b	a	a	b	a	a	b	a	a	a	a	b	b	b	a	a	a	a	b	b	a	a	a	b	b	b	b	b	b	a	b	b	a	b	b	a	a	a	b	b	a	a	b	a	a	a
Marker4809	22.611	chr1A	b	b	a	a	b	a	a	b	a	a	a	a	b	b	b	a	a	a	a	b	b	a	a	a	b	b	b	b	b	b	a	b	b	a	b	b	a	a	a	b	b	a	a	b	a	a	a
Marker4810	22.611	chr1A	b	b	a	a	b	a	a	b	a	a	a	a	b	b	b	a	a	a	a	b	b	a	a	a	b	b	b	b	b	b	a	b	b	a	b	b	a	a	a	b	b	a	a	b	a	a	a
Marker5126	22.611	chr1A	b	b	a	a	b	a	a	b	a	a	a	a	b	b	b	a	a	a	a	b	b	a	a	a	b	b	b	b	b	b	a	b	b	a	b	b	a	a	a	b	b	a	a	b	a	a	a
Marker4943	22.611	chr1A	b	b	a	a	b	a	a	b	a	a	a	a	b	b	b	a	a	a	a	b	b	a	a	a	b	b	b	b	b	b	a	b	b	a	b	b	a	a	a	b	b	a	a	b	a	a	a
Marker4479	22.611	chr1A	b	b	a	a	b	a	a	b	a	a	a	a	b	b	b	a	a	a	a	b	b	a	a	a	b	b	b	b	b	b	a	b	b	a	b	b	a	a	a	b	b	a	a	b	a	a	a
Marker4658	22.611	chr1A	b	b	a	a	b	a	a	b	a	a	a	a	b	b	b	a	a	a	a	b	b	a	a	a	b	b	b	b	b	b	a	b	b	a	b	b	a	a	a	b	b	a	a	b	a	a	a
Marker4486	22.611	chr1A	b	b	a	a	b	a	a	b	a	a	a	a	b	b	b	a	a	a	a	b	b	a	a	a	b	b	b	b	b	b	a	b	b	a	b	b	a	a	a	b	b	a	a	b	a	a	a
Marker4786	22.611	chr1A	b	b	a	a	b	a	a	b	a	a	a	a	b	b	b	a	a	a	a	b	b	a	a	a	b	b	b	b	b	b	a	b	b	a	b	b	a	a	a	b	b	a	a	b	a	a	a
Marker5075	22.611	chr1A	b	b	a	a	b	a	a	b	a	a	a	a	b	b	b	a	a	a	a	b	b	a	a	a	b	b	b	b	b	b	a	b	b	a	b	b	a	a	a	b	b	a	a	b	a	a	a
Marker5061	22.611	chr1A	b	b	a	a	b	a	a	b	a	a	a	a	b	b	b	a	a	a	a	b	b	a	a	a	b	b	b	b	b	b	a	b	b	a	b	b	a	a	a	b	b	a	a	b	a	a	a
Marker5151	22.611	chr1A	b	b	a	a	b	a	a	b	a	a	a	a	b	b	b	a	a	a	a	b	b	a	a	a	b	b	b	b	b	b	a	b	b	a	b	b	a	a	a	b	b	a	a	b	a	a	a
Marker5281	23.132	chr1A	b	b	a	a	b	a	a	b	a	a	a	a	b	a	b	a	a	a	a	b	b	a	a	a	b	b	b	b	b	b	a	b	b	a	b	b	a	a	a	b	b	a	a	b	a	a	a
Marker3440	23.132	chr1A	b	b	a	a	b	a	a	b	a	a	a	a	b	a	b	a	a	a	a	b	b	a	a	a	b	b	b	b	b	b	a	b	b	a	b	b	a	a	a	b	b	a	a	b	a	a	a
Marker2085	23.132	chr1A	b	b	a	a	b	a	a	b	a	a	a	a	b	a	b	a	a	a	a	b	b	a	a	a	b	b	b	b	b	b	a	b	b	a	b	b	a	a	a	b	b	a	a	b	a	a	a
Marker3643	23.132	chr1A	b	b	a	a	b	a	a	b	a	a	a	a	b	a	b	a	a	a	a	b	b	a	a	a	b	b	b	b	b	b	a	b	b	a	b	b	a	a	a	b	b	a	a	b	a	a	a
Marker2501	23.132	chr1A	b	b	a	a	b	a	a	b	a	a	a	a	b	a	b	a	a	a	a	b	b	a	a	a	b	b	b	b	b	b	a	b	b	a	b	b	a	a	a	b	b	a	a	b	a	a	a
Marker2500	23.132	chr1A	b	b	a	a	b	a	a	b	a	a	a	a	b	a	b	a	a	a	a	b	b	a	a	a	b	b	b	b	b	b	a	b	b	a	b	b	a	a	a	b	b	a	a	b	a	a	a
Marker2458	23.132	chr1A	b	b	a	a	b	a	a	b	a	a	a	a	b	a	b	a	a	a	a	b	b	a	a	a	b	b	b	b	b	b	a	b	b	a	b	b	a	a	a	b	b	a	a	b	a	a	a
Marker1725	23.132	chr1A	b	b	a	a	b	a	a	b	a	a	a	a	b	a	b	a	a	a	a	b	b	a	a	a	b	b	b	b	b	b	a	b	b	a	b	b	a	a	a	b	b	a	a	b	a	a	a
Marker1441	23.132	chr1A	b	b	a	a	b	a	a	b	a	a	a	a	b	a	b	a	a	a	a	b	b	a	a	a	b	b	b	b	b	b	a	b	b	a	b	b	a	a	a	b	b	a	a	b	a	a	a
Marker1440	23.132	chr1A	b	b	a	a	b	a	a	b	a	a	a	a	b	a	b	a	a	a	a	b	b	a	a	a	b	b	b	b	b	b	a	b	b	a	b	b	a	a	a	b	b	a	a	b	a	a	a
Marker1439	23.132	chr1A	b	b	a	a	b	a	a	b	a	a	a	a	b	a	b	a	a	a	a	b	b	a	a	a	b	b	b	b	b	b	a	b	b	a	b	b	a	a	a	b	b	a	a	b	a	a	a
Marker3313	23.132	chr1A	b	b	a	a	b	a	a	b	a	a	a	a	b	a	b	a	a	a	a	b	b	a	a	a	b	b	b	b	b	b	a	b	b	a	b	b	a	a	a	b	b	a	a	b	a	a	a
Marker1855	23.132	chr1A	b	b	a	a	b	a	a	b	a	a	a	a	b	a	b	a	a	a	a	b	b	a	a	a	b	b	b	b	b	b	a	b	b	a	b	b	a	a	a	b	b	a	a	b	a	a	a
Marker2785	23.132	chr1A	b	b	a	a	b	a	a	b	a	a	a	a	b	a	b	a	a	a	a	b	b	a	a	a	b	b	b	b	b	b	a	b	b	a	b	b	a	a	a	b	b	a	a	b	a	a	a
Marker4162	23.132	chr1A	b	b	a	a	b	a	a	b	a	a	a	a	b	a	b	a	a	a	a	b	b	a	a	a	b	b	b	b	b	b	a	b	b	a	b	b	a	a	a	b	b	a	a	b	a	a	a
Marker1632	23.132	chr1A	b	b	a	a	b	a	a	b	a	a	a	a	b	a	b	a	a	a	a	b	b	a	a	a	b	b	b	b	b	b	a	b	b	a	b	b	a	a	a	b	b	a	a	b	a	a	a
Marker2457	23.132	chr1A	b	b	a	a	b	a	a	b	a	a	a	a	b	a	b	a	a	a	a	b	b	a	a	a	b	b	b	b	b	b	a	b	b	a	b	b	a	a	a	b	b	a	a	b	a	a	a
Marker2667	23.132	chr1A	b	b	a	a	b	a	a	b	a	a	a	a	b	a	b	a	a	a	a	b	b	a	a	a	b	b	b	b	b	b	a	b	b	a	b	b	a	a	a	b	b	a	a	b	a	a	a
Marker2800	23.132	chr1A	b	b	a	a	b	a	a	b	a	a	a	a	b	a	b	a	a	a	a	b	b	a	a	a	b	b	b	b	b	b	a	b	b	a	b	b	a	a	a	b	b	a	a	b	a	a	a
Marker1861	23.132	chr1A	b	b	a	a	b	a	a	b	a	a	a	a	b	a	b	a	a	a	a	b	b	a	a	a	b	b	b	b	b	b	a	b	b	a	b	b	a	a	a	b	b	a	a	b	a	a	a
Marker5108	23.132	chr1A	b	b	a	a	b	a	a	b	a	a	a	a	b	a	b	a	a	a	a	b	b	a	a	a	b	b	b	b	b	b	a	b	b	a	b	b	a	a	a	b	b	a	a	b	a	a	a
Marker3713	23.132	chr1A	b	b	a	a	b	a	a	b	a	a	a	a	b	a	b	a	a	a	a	b	b	a	a	a	b	b	b	b	b	b	a	b	b	a	b	b	a	a	a	b	b	a	a	b	a	a	a
Marker1669	23.132	chr1A	b	b	a	a	b	a	a	b	a	a	a	a	b	a	b	a	a	a	a	b	b	a	a	a	b	b	b	b	b	b	a	b	b	a	b	b	a	a	a	b	b	a	a	b	a	a	a
Marker5421	23.132	chr1A	b	b	a	a	b	a	a	b	a	a	a	a	b	a	b	a	a	a	a	b	b	a	a	a	b	b	b	b	b	b	a	b	b	a	b	b	a	a	a	b	b	a	a	b	a	a	a
Marker1775	23.132	chr1A	b	b	a	a	b	a	a	b	a	a	a	a	b	a	b	a	a	a	a	b	b	a	a	a	b	b	b	b	b	b	a	b	b	a	b	b	a	a	a	b	b	a	a	b	a	a	a
Marker2887	23.132	chr1A	b	b	a	a	b	a	a	b	a	a	a	a	b	a	b	a	a	a	a	b	b	a	a	a	b	b	b	b	b	b	a	b	b	a	b	b	a	a	a	b	b	a	a	b	a	a	a
Marker3641	23.132	chr1A	b	b	a	a	b	a	a	b	a	a	a	a	b	a	b	a	a	a	a	b	b	a	a	a	b	b	b	b	b	b	a	b	b	a	b	b	a	a	a	b	b	a	a	b	a	a	a
Marker2530	23.132	chr1A	b	b	a	a	b	a	a	b	a	a	a	a	b	a	b	a	a	a	a	b	b	a	a	a	b	b	b	b	b	b	a	b	b	a	b	b	a	a	a	b	b	a	a	b	a	a	a
Marker4073	23.132	chr1A	b	b	a	a	b	a	a	b	a	a	a	a	b	a	b	a	a	a	a	b	b	a	a	a	b	b	b	b	b	b	a	b	b	a	b	b	a	a	a	b	b	a	a	b	a	a	a
Marker2005	23.132	chr1A	b	b	a	a	b	a	a	b	a	a	a	a	b	a	b	a	a	a	a	b	b	a	a	a	b	b	b	b	b	b	a	b	b	a	b	b	a	a	a	b	b	a	a	b	a	a	a
Marker1783	23.132	chr1A	b	b	a	a	b	a	a	b	a	a	a	a	b	a	b	a	a	a	a	b	b	a	a	a	b	b	b	b	b	b	a	b	b	a	b	b	a	a	a	b	b	a	a	b	a	a	a
Marker2886	23.132	chr1A	b	b	a	a	b	a	a	b	a	a	a	a	b	a	b	a	a	a	a	b	b	a	a	a	b	b	b	b	b	b	a	b	b	a	b	b	a	a	a	b	b	a	a	b	a	a	a
Marker4342	23.132	chr1A	b	b	a	a	b	a	a	b	a	a	a	a	b	a	b	a	a	a	a	b	b	a	a	a	b	b	b	b	b	b	a	b	b	a	b	b	a	a	a	b	b	a	a	b	a	a	a
Marker2084	23.132	chr1A	b	b	a	a	b	a	a	b	a	a	a	a	b	a	b	a	a	a	a	b	b	a	a	a	b	b	b	b	b	b	a	b	b	a	b	b	a	a	a	b	b	a	a	b	a	a	a
Marker3321	23.132	chr1A	b	b	a	a	b	a	a	b	a	a	a	a	b	a	b	a	a	a	a	b	b	a	a	a	b	b	b	b	b	b	a	b	b	a	b	b	a	a	a	b	b	a	a	b	a	a	a
Marker5789	23.391	chr1A	b	b	a	a	b	a	a	b	a	a	a	a	b	a	b	a	a	a	a	b	b	a	a	a	b	b	b	b	b	b	a	b	b	a	b	b	a	a	a	b	b	a	a	b	a	a	a
Marker5290	23.391	chr1A	b	b	a	a	b	a	a	b	a	a	a	a	b	a	b	a	a	a	a	b	b	a	a	a	b	b	b	b	b	b	a	b	b	a	b	b	a	a	a	b	b	a	a	b	a	a	a
Marker5280	23.391	chr1A	b	b	a	a	b	a	a	b	a	a	a	a	b	a	b	a	a	a	a	b	b	a	a	a	b	b	b	b	b	b	a	b	b	a	b	b	a	a	a	b	b	a	a	b	a	a	a
Marker5239	23.391	chr1A	b	b	a	a	b	a	a	b	a	a	a	a	b	a	b	a	a	a	a	b	b	a	a	a	b	b	b	b	b	b	a	b	b	a	b	b	a	a	a	b	b	a	a	b	a	a	a
Marker5471	23.912	chr1A	b	b	a	a	b	a	a	b	a	a	a	a	b	a	b	a	a	a	a	b	b	a	a	a	b	b	b	b	b	b	a	b	b	a	b	b	a	a	a	b	b	a	a	b	a	a	a
Marker5439	24.433	chr1A	b	b	a	a	b	a	a	b	a	a	a	a	b	a	b	a	a	a	a	b	b	a	a	a	b	b	b	b	b	b	a	b	b	a	b	b	a	a	a	b	b	a	a	b	a	a	a
Marker5332	24.433	chr1A	b	b	a	a	b	a	a	b	a	a	a	a	b	a	b	a	a	a	a	b	b	a	a	a	b	b	b	b	b	b	a	b	b	a	b	b	a	a	a	b	b	a	a	b	a	a	a
Marker5469	24.433	chr1A	b	b	a	a	b	a	a	b	a	a	a	a	b	a	b	a	a	a	a	b	b	a	a	a	b	b	b	b	b	b	a	b	b	a	b	b	a	a	a	b	b	a	a	b	a	a	a
Marker5426	24.433	chr1A	b	b	a	a	b	a	a	b	a	a	a	a	b	a	b	a	a	a	a	b	b	a	a	a	b	b	b	b	b	b	a	b	b	a	b	b	a	a	a	b	b	a	a	b	a	a	a
Marker5465	24.692	chr1A	b	b	a	a	b	a	a	b	a	a	a	a	b	a	b	a	a	a	a	b	b	a	a	a	b	b	b	b	b	b	a	b	b	a	b	b	a	a	a	b	b	a	a	b	a	a	a
Marker5454	25.477	chr1A	b	b	a	a	b	a	a	b	a	a	a	a	b	a	b	a	a	a	a	b	b	a	a	a	b	b	b	b	b	b	a	b	b	a	b	b	a	a	a	b	b	a	a	b	a	a	a
Marker5430	25.477	chr1A	b	b	a	a	b	a	a	b	a	a	a	a	b	a	b	a	a	a	a	b	b	a	a	a	b	b	b	b	b	b	a	b	b	a	b	b	a	a	a	b	b	a	a	b	a	a	a
Marker5418	25.477	chr1A	b	b	a	a	b	a	a	b	a	a	a	a	b	a	b	a	a	a	a	b	b	a	a	a	b	b	b	b	b	b	a	b	b	a	b	b	a	a	a	b	b	a	a	b	a	a	a
Marker5455	25.736	chr1A	b	b	a	a	b	a	a	b	a	a	a	a	b	a	b	a	a	a	a	b	b	a	a	a	b	b	b	b	b	b	a	b	b	a	b	b	a	a	a	b	b	a	a	b	a	a	a
Marker5308	25.736	chr1A	b	b	a	a	b	a	a	b	a	a	a	a	b	a	b	a	a	a	a	b	b	a	a	a	b	b	b	b	b	b	a	b	b	a	b	b	a	a	a	b	b	a	a	b	a	a	a
Marker5453	25.736	chr1A	b	b	a	a	b	a	a	b	a	a	a	a	b	a	b	a	a	a	a	b	b	a	a	a	b	b	b	b	b	b	a	b	b	a	b	b	a	a	a	b	b	a	a	b	a	a	a
Marker5449	25.736	chr1A	b	b	a	a	b	a	a	b	a	a	a	a	b	a	b	a	a	a	a	b	b	a	a	a	b	b	b	b	b	b	a	b	b	a	b	b	a	a	a	b	b	a	a	b	a	a	a
Marker5470	25.736	chr1A	b	b	a	a	b	a	a	b	a	a	a	a	b	a	b	a	a	a	a	b	b	a	a	a	b	b	b	b	b	b	a	b	b	a	b	b	a	a	a	b	b	a	a	b	a	a	a
Marker5456	25.736	chr1A	b	b	a	a	b	a	a	b	a	a	a	a	b	a	b	a	a	a	a	b	b	a	a	a	b	b	b	b	b	b	a	b	b	a	b	b	a	a	a	b	b	a	a	b	a	a	a
Marker5473	25.736	chr1A	b	b	a	a	b	a	a	b	a	a	a	a	b	a	b	a	a	a	a	b	b	a	a	a	b	b	b	b	b	b	a	b	b	a	b	b	a	a	a	b	b	a	a	b	a	a	a
Marker5302	25.736	chr1A	b	b	a	a	b	a	a	b	a	a	a	a	b	a	b	a	a	a	a	b	b	a	a	a	b	b	b	b	b	b	a	b	b	a	b	b	a	a	a	b	b	a	a	b	a	a	a
Marker5474	25.736	chr1A	b	b	a	a	b	a	a	b	a	a	a	a	b	a	b	a	a	a	a	b	b	a	a	a	b	b	b	b	b	b	a	b	b	a	b	b	a	a	a	b	b	a	a	b	a	a	a
Marker5457	25.736	chr1A	b	b	a	a	b	a	a	b	a	a	a	a	b	a	b	a	a	a	a	b	b	a	a	a	b	b	b	b	b	b	a	b	b	a	b	b	a	a	a	b	b	a	a	b	a	a	a
Marker5464	25.736	chr1A	b	b	a	a	b	a	a	b	a	a	a	a	b	a	b	a	a	a	a	b	b	a	a	a	b	b	b	b	b	b	a	b	b	a	b	b	a	a	a	b	b	a	a	b	a	a	a
Marker5463	25.736	chr1A	b	b	a	a	b	a	a	b	a	a	a	a	b	a	b	a	a	a	a	b	b	a	a	a	b	b	b	b	b	b	a	b	b	a	b	b	a	a	a	b	b	a	a	b	a	a	a
Marker5452	25.736	chr1A	b	b	a	a	b	a	a	b	a	a	a	a	b	a	b	a	a	a	a	b	b	a	a	a	b	b	b	b	b	b	a	b	b	a	b	b	a	a	a	b	b	a	a	b	a	a	a
Marker5451	26.522	chr1A	b	b	a	a	b	a	a	b	a	a	a	a	b	a	b	a	a	a	a	b	b	a	a	a	b	b	b	b	b	b	a	b	b	a	b	b	a	a	a	b	b	a	a	b	a	a	a
Marker5292	26.522	chr1A	b	b	a	a	b	a	a	b	a	a	a	a	b	a	b	a	a	a	a	b	b	a	a	a	b	b	b	b	b	b	a	b	b	a	b	b	a	a	a	b	b	a	a	b	a	a	a
Marker5288	26.781	chr1A	b	b	a	a	b	a	a	b	a	a	a	a	b	a	b	a	a	a	a	b	b	a	a	a	b	b	b	b	b	b	a	b	b	a	b	b	a	a	a	b	b	a	a	b	a	a	a
Marker5260	26.781	chr1A	b	b	a	a	b	a	a	b	a	a	a	a	b	a	b	a	a	a	a	b	b	a	a	a	b	b	b	b	b	b	a	b	b	a	b	b	a	a	a	b	b	a	a	b	a	a	a
Marker5301	27.302	chr1A	b	b	a	a	b	a	a	b	a	a	a	a	b	a	b	a	a	a	a	b	b	a	a	a	b	b	b	b	b	b	a	b	b	a	b	b	a	a	a	b	b	a	a	b	a	a	a
Marker5234	27.302	chr1A	b	b	a	a	b	a	a	b	a	a	a	a	b	a	b	a	a	a	a	b	b	a	a	a	b	b	b	b	b	b	a	b	b	a	b	b	a	a	a	b	b	a	a	b	a	a	a
Marker5309	27.302	chr1A	b	b	a	a	b	a	a	b	a	a	a	a	b	a	b	a	a	a	a	b	b	a	a	a	b	b	b	b	b	b	a	b	b	a	b	b	a	a	a	b	b	a	a	b	a	a	a
Marker5468	27.561	chr1A	b	b	a	a	b	a	a	b	a	a	a	a	b	a	b	a	a	a	a	b	b	a	a	a	b	b	b	b	b	b	a	b	b	a	b	b	a	a	a	b	b	a	a	b	a	a	a
Marker5472	27.561	chr1A	b	b	a	a	b	a	a	b	a	a	a	a	b	a	b	a	a	a	a	b	b	a	a	a	b	b	b	b	b	b	a	b	b	a	b	b	a	a	a	b	b	a	a	b	a	a	a
Marker5716	27.561	chr1A	b	b	a	a	b	a	a	b	a	a	a	a	b	a	b	a	a	a	a	b	b	a	a	a	b	b	b	b	b	b	a	b	b	a	b	b	a	a	a	b	b	a	a	b	a	a	a
Marker5884	27.561	chr1A	b	b	a	a	b	a	a	b	a	a	a	a	b	a	b	a	a	a	a	b	b	a	a	a	b	b	b	b	b	b	a	b	b	a	b	b	a	a	a	b	b	a	a	b	a	a	a
Marker5671	27.561	chr1A	b	b	a	a	b	a	a	b	a	a	a	a	b	a	b	a	a	a	a	b	b	a	a	a	b	b	b	b	b	b	a	b	b	a	b	b	a	a	a	b	b	a	a	b	a	a	a
Marker5685	27.561	chr1A	b	b	a	a	b	a	a	b	a	a	a	a	b	a	b	a	a	a	a	b	b	a	a	a	b	b	b	b	b	b	a	b	b	a	b	b	a	a	a	b	b	a	a	b	a	a	a
Marker5221	27.561	chr1A	b	b	a	a	b	a	a	b	a	a	a	a	b	a	b	a	a	a	a	b	b	a	a	a	b	b	b	b	b	b	a	b	b	a	b	b	a	a	a	b	b	a	a	b	a	a	a
Marker5295	27.561	chr1A	b	b	a	a	b	a	a	b	a	a	a	a	b	a	b	a	a	a	a	b	b	a	a	a	b	b	b	b	b	b	a	b	b	a	b	b	a	a	a	b	b	a	a	b	a	a	a
Marker5251	27.561	chr1A	b	b	a	a	b	a	a	b	a	a	a	a	b	a	b	a	a	a	a	b	b	a	a	a	b	b	b	b	b	b	a	b	b	a	b	b	a	a	a	b	b	a	a	b	a	a	a
Marker5397	27.561	chr1A	b	b	a	a	b	a	a	b	a	a	a	a	b	a	b	a	a	a	a	b	b	a	a	a	b	b	b	b	b	b	a	b	b	a	b	b	a	a	a	b	b	a	a	b	a	a	a
Marker5420	27.561	chr1A	b	b	a	a	b	a	a	b	a	a	a	a	b	a	b	a	a	a	a	b	b	a	a	a	b	b	b	b	b	b	a	b	b	a	b	b	a	a	a	b	b	a	a	b	a	a	a
Marker5335	27.561	chr1A	b	b	a	a	b	a	a	b	a	a	a	a	b	a	b	a	a	a	a	b	b	a	a	a	b	b	b	b	b	b	a	b	b	a	b	b	a	a	a	b	b	a	a	b	a	a	a
Marker5437	27.561	chr1A	b	b	a	a	b	a	a	b	a	a	a	a	b	a	b	a	a	a	a	b	b	a	a	a	b	b	b	b	b	b	a	b	b	a	b	b	a	a	a	b	b	a	a	b	a	a	a
Marker5296	27.561	chr1A	b	b	a	a	b	a	a	b	a	a	a	a	b	a	b	a	a	a	a	b	b	a	a	a	b	b	b	b	b	b	a	b	b	a	b	b	a	a	a	b	b	a	a	b	a	a	a
Marker5361	27.561	chr1A	b	b	a	a	b	a	a	b	a	a	a	a	b	a	b	a	a	a	a	b	b	a	a	a	b	b	b	b	b	b	a	b	b	a	b	b	a	a	a	b	b	a	a	b	a	a	a
Marker5442	27.561	chr1A	b	b	a	a	b	a	a	b	a	a	a	a	b	a	b	a	a	a	a	b	b	a	a	a	b	b	b	b	b	b	a	b	b	a	b	b	a	a	a	b	b	a	a	b	a	a	a
Marker5291	27.561	chr1A	b	b	a	a	b	a	a	b	a	a	a	a	b	a	b	a	a	a	a	b	b	a	a	a	b	b	b	b	b	b	a	b	b	a	b	b	a	a	a	b	b	a	a	b	a	a	a
Marker5413	27.561	chr1A	b	b	a	a	b	a	a	b	a	a	a	a	b	a	b	a	a	a	a	b	b	a	a	a	b	b	b	b	b	b	a	b	b	a	b	b	a	a	a	b	b	a	a	b	a	a	a
Marker5256	27.561	chr1A	b	b	a	a	b	a	a	b	a	a	a	a	b	a	b	a	a	a	a	b	b	a	a	a	b	b	b	b	b	b	a	b	b	a	b	b	a	a	a	b	b	a	a	b	a	a	a
Marker5897	27.82	chr1A	b	b	a	a	b	a	a	b	a	a	a	a	b	a	b	a	a	a	a	b	b	a	a	a	b	b	b	b	b	b	a	b	b	a	b	b	a	a	a	b	b	a	a	b	a	a	a
Marker5854	27.82	chr1A	b	b	a	a	b	a	a	b	a	a	a	a	b	a	b	a	a	a	a	b	b	a	a	a	b	b	b	b	b	b	a	b	b	a	b	b	a	a	a	b	b	a	a	b	a	a	a
Marker5679	27.82	chr1A	b	b	a	a	b	a	a	b	a	a	a	a	b	a	b	a	a	a	a	b	b	a	a	a	b	b	b	b	b	b	a	b	b	a	b	b	a	a	a	b	b	a	a	b	a	a	a
Marker5458	28.341	chr1A	b	b	a	a	b	a	a	b	a	a	a	a	b	a	b	a	a	a	a	b	b	a	a	a	b	b	b	b	b	b	a	b	b	a	b	b	a	a	a	b	b	a	a	b	a	a	a
Marker5758	28.341	chr1A	b	b	a	a	b	a	a	b	a	a	a	a	b	a	b	a	a	a	a	b	b	a	a	a	b	b	b	b	b	b	a	b	b	a	b	b	a	a	a	b	b	a	a	b	a	a	a
Marker5836	28.6	chr1A	b	b	a	a	b	a	a	b	a	a	a	a	b	a	b	a	a	a	b	b	b	a	a	a	b	b	b	b	b	b	a	b	b	a	b	b	a	a	a	b	b	a	a	b	a	a	a
Marker5841	28.6	chr1A	b	b	a	a	b	a	a	b	a	a	a	a	b	a	b	a	a	a	b	b	b	a	a	a	b	b	b	b	b	b	a	b	b	a	b	b	a	a	a	b	b	a	a	b	a	a	a
Marker5840	28.6	chr1A	b	b	a	a	b	a	a	b	a	a	a	a	b	a	b	a	a	a	b	b	b	a	a	a	b	b	b	b	b	b	a	b	b	a	b	b	a	a	a	b	b	a	a	b	a	a	a
Marker5798	28.6	chr1A	b	b	a	a	b	a	a	b	a	a	a	a	b	a	b	a	a	a	b	b	b	a	a	a	b	b	b	b	b	b	a	b	b	a	b	b	a	a	a	b	b	a	a	b	a	a	a
Marker5799	28.6	chr1A	b	b	a	a	b	a	a	b	a	a	a	a	b	a	b	a	a	a	b	b	b	a	a	a	b	b	b	b	b	b	a	b	b	a	b	b	a	a	a	b	b	a	a	b	a	a	a
Marker5552	28.6	chr1A	b	b	a	a	b	a	a	b	a	a	a	a	b	a	b	a	a	a	b	b	b	a	a	a	b	b	b	b	b	b	a	b	b	a	b	b	a	a	a	b	b	a	a	b	a	a	a
Marker5611	28.6	chr1A	b	b	a	a	b	a	a	b	a	a	a	a	b	a	b	a	a	a	b	b	b	a	a	a	b	b	b	b	b	b	a	b	b	a	b	b	a	a	a	b	b	a	a	b	a	a	a
Marker5633	28.6	chr1A	b	b	a	a	b	a	a	b	a	a	a	a	b	a	b	a	a	a	b	b	b	a	a	a	b	b	b	b	b	b	a	b	b	a	b	b	a	a	a	b	b	a	a	b	a	a	a
Marker5580	28.6	chr1A	b	b	a	a	b	a	a	b	a	a	a	a	b	a	b	a	a	a	b	b	b	a	a	a	b	b	b	b	b	b	a	b	b	a	b	b	a	a	a	b	b	a	a	b	a	a	a
Marker5908	28.6	chr1A	b	b	a	a	b	a	a	b	a	a	a	a	b	a	b	a	a	a	b	b	b	a	a	a	b	b	b	b	b	b	a	b	b	a	b	b	a	a	a	b	b	a	a	b	a	a	a
Marker5644	28.6	chr1A	b	b	a	a	b	a	a	b	a	a	a	a	b	a	b	a	a	a	b	b	b	a	a	a	b	b	b	b	b	b	a	b	b	a	b	b	a	a	a	b	b	a	a	b	a	a	a
Marker5697	28.6	chr1A	b	b	a	a	b	a	a	b	a	a	a	a	b	a	b	a	a	a	b	b	b	a	a	a	b	b	b	b	b	b	a	b	b	a	b	b	a	a	a	b	b	a	a	b	a	a	a
Marker5898	28.6	chr1A	b	b	a	a	b	a	a	b	a	a	a	a	b	a	b	a	a	a	b	b	b	a	a	a	b	b	b	b	b	b	a	b	b	a	b	b	a	a	a	b	b	a	a	b	a	a	a
Marker5483	28.6	chr1A	b	b	a	a	b	a	a	b	a	a	a	a	b	a	b	a	a	a	b	b	b	a	a	a	b	b	b	b	b	b	a	b	b	a	b	b	a	a	a	b	b	a	a	b	a	a	a
Marker5717	28.6	chr1A	b	b	a	a	b	a	a	b	a	a	a	a	b	a	b	a	a	a	b	b	b	a	a	a	b	b	b	b	b	b	a	b	b	a	b	b	a	a	a	b	b	a	a	b	a	a	a
Marker5837	28.6	chr1A	b	b	a	a	b	a	a	b	a	a	a	a	b	a	b	a	a	a	b	b	b	a	a	a	b	b	b	b	b	b	a	b	b	a	b	b	a	a	a	b	b	a	a	b	a	a	a
Marker5669	28.6	chr1A	b	b	a	a	b	a	a	b	a	a	a	a	b	a	b	a	a	a	b	b	b	a	a	a	b	b	b	b	b	b	a	b	b	a	b	b	a	a	a	b	b	a	a	b	a	a	a
Marker5519	28.6	chr1A	b	b	a	a	b	a	a	b	a	a	a	a	b	a	b	a	a	a	b	b	b	a	a	a	b	b	b	b	b	b	a	b	b	a	b	b	a	a	a	b	b	a	a	b	a	a	a
Marker5727	28.6	chr1A	b	b	a	a	b	a	a	b	a	a	a	a	b	a	b	a	a	a	b	b	b	a	a	a	b	b	b	b	b	b	a	b	b	a	b	b	a	a	a	b	b	a	a	b	a	a	a
Marker5659	28.6	chr1A	b	b	a	a	b	a	a	b	a	a	a	a	b	a	b	a	a	a	b	b	b	a	a	a	b	b	b	b	b	b	a	b	b	a	b	b	a	a	a	b	b	a	a	b	a	a	a
Marker5852	28.6	chr1A	b	b	a	a	b	a	a	b	a	a	a	a	b	a	b	a	a	a	b	b	b	a	a	a	b	b	b	b	b	b	a	b	b	a	b	b	a	a	a	b	b	a	a	b	a	a	a
Marker5885	28.6	chr1A	b	b	a	a	b	a	a	b	a	a	a	a	b	a	b	a	a	a	b	b	b	a	a	a	b	b	b	b	b	b	a	b	b	a	b	b	a	a	a	b	b	a	a	b	a	a	a
Marker5481	28.6	chr1A	b	b	a	a	b	a	a	b	a	a	a	a	b	a	b	a	a	a	b	b	b	a	a	a	b	b	b	b	b	b	a	b	b	a	b	b	a	a	a	b	b	a	a	b	a	a	a
Marker5737	28.6	chr1A	b	b	a	a	b	a	a	b	a	a	a	a	b	a	b	a	a	a	b	b	b	a	a	a	b	b	b	b	b	b	a	b	b	a	b	b	a	a	a	b	b	a	a	b	a	a	a
Marker5613	28.6	chr1A	b	b	a	a	b	a	a	b	a	a	a	a	b	a	b	a	a	a	b	b	b	a	a	a	b	b	b	b	b	b	a	b	b	a	b	b	a	a	a	b	b	a	a	b	a	a	a
Marker5873	28.6	chr1A	b	b	a	a	b	a	a	b	a	a	a	a	b	a	b	a	a	a	b	b	b	a	a	a	b	b	b	b	b	b	a	b	b	a	b	b	a	a	a	b	b	a	a	b	a	a	a
Marker5687	28.859	chr1A	b	b	a	a	b	a	a	b	a	a	a	a	b	a	b	a	a	a	b	b	b	a	a	a	b	b	b	b	b	b	a	b	b	a	b	b	a	a	a	b	b	a	a	b	a	a	a
Marker5579	28.859	chr1A	b	b	a	a	b	a	a	b	a	a	a	a	b	a	b	a	a	a	b	b	b	a	a	a	b	b	b	b	b	b	a	b	b	a	b	b	a	a	a	b	b	a	a	b	a	a	a
Marker5825	28.859	chr1A	b	b	a	a	b	a	a	b	a	a	a	a	b	a	b	a	a	a	b	b	b	a	a	a	b	b	b	b	b	b	a	b	b	a	b	b	a	a	a	b	b	a	a	b	a	a	a
Marker5877	28.859	chr1A	b	b	a	a	b	a	a	b	a	a	a	a	b	a	b	a	a	a	b	b	b	a	a	a	b	b	b	b	b	b	a	b	b	a	b	b	a	a	a	b	b	a	a	b	a	a	a
Marker5602	28.859	chr1A	b	b	a	a	b	a	a	b	a	a	a	a	b	a	b	a	a	a	b	b	b	a	a	a	b	b	b	b	b	b	a	b	b	a	b	b	a	a	a	b	b	a	a	b	a	a	a
Marker5658	28.859	chr1A	b	b	a	a	b	a	a	b	a	a	a	a	b	a	b	a	a	a	b	b	b	a	a	a	b	b	b	b	b	b	a	b	b	a	b	b	a	a	a	b	b	a	a	b	a	a	a
Marker5670	28.859	chr1A	b	b	a	a	b	a	a	b	a	a	a	a	b	a	b	a	a	a	b	b	b	a	a	a	b	b	b	b	b	b	a	b	b	a	b	b	a	a	a	b	b	a	a	b	a	a	a
Marker5577	28.859	chr1A	b	b	a	a	b	a	a	b	a	a	a	a	b	a	b	a	a	a	b	b	b	a	a	a	b	b	b	b	b	b	a	b	b	a	b	b	a	a	a	b	b	a	a	b	a	a	a
Marker5984	28.859	chr1A	b	b	a	a	b	a	a	b	a	a	a	a	b	a	b	a	a	a	b	b	b	a	a	a	b	b	b	b	b	b	a	b	b	a	b	b	a	a	a	b	b	a	a	b	a	a	a
Marker5624	29.118	chr1A	b	b	a	a	b	a	a	b	a	a	a	a	b	a	b	a	a	a	b	b	b	a	a	a	b	b	b	b	b	b	a	b	b	a	b	b	a	a	a	b	b	a	a	b	a	a	a
Marker5574	29.118	chr1A	b	b	a	a	b	a	a	b	a	a	a	a	b	a	b	a	a	a	b	b	b	a	a	a	b	b	b	b	b	b	a	b	b	a	b	b	a	a	a	b	b	a	a	b	a	a	a
Marker5572	29.118	chr1A	b	b	a	a	b	a	a	b	a	a	a	a	b	a	b	a	a	a	b	b	b	a	a	a	b	b	b	b	b	b	a	b	b	a	b	b	a	a	a	b	b	a	a	b	a	a	a
Marker5689	29.118	chr1A	b	b	a	a	b	a	a	b	a	a	a	a	b	a	b	a	a	a	b	b	b	a	a	a	b	b	b	b	b	b	a	b	b	a	b	b	a	a	a	b	b	a	a	b	a	a	a
Marker5904	29.118	chr1A	b	b	a	a	b	a	a	b	a	a	a	a	b	a	b	a	a	a	b	b	b	a	a	a	b	b	b	b	b	b	a	b	b	a	b	b	a	a	a	b	b	a	a	b	a	a	a
Marker5903	29.118	chr1A	b	b	a	a	b	a	a	b	a	a	a	a	b	a	b	a	a	a	b	b	b	a	a	a	b	b	b	b	b	b	a	b	b	a	b	b	a	a	a	b	b	a	a	b	a	a	a
Marker5902	29.118	chr1A	b	b	a	a	b	a	a	b	a	a	a	a	b	a	b	a	a	a	b	b	b	a	a	a	b	b	b	b	b	b	a	b	b	a	b	b	a	a	a	b	b	a	a	b	a	a	a
Marker5517	29.118	chr1A	b	b	a	a	b	a	a	b	a	a	a	a	b	a	b	a	a	a	b	b	b	a	a	a	b	b	b	b	b	b	a	b	b	a	b	b	a	a	a	b	b	a	a	b	a	a	a
Marker5639	29.118	chr1A	b	b	a	a	b	a	a	b	a	a	a	a	b	a	b	a	a	a	b	b	b	a	a	a	b	b	b	b	b	b	a	b	b	a	b	b	a	a	a	b	b	a	a	b	a	a	a
Marker5640	29.118	chr1A	b	b	a	a	b	a	a	b	a	a	a	a	b	a	b	a	a	a	b	b	b	a	a	a	b	b	b	b	b	b	a	b	b	a	b	b	a	a	a	b	b	a	a	b	a	a	a
Marker5834	29.118	chr1A	b	b	a	a	b	a	a	b	a	a	a	a	b	a	b	a	a	a	b	b	b	a	a	a	b	b	b	b	b	b	a	b	b	a	b	b	a	a	a	b	b	a	a	b	a	a	a
Marker5835	29.118	chr1A	b	b	a	a	b	a	a	b	a	a	a	a	b	a	b	a	a	a	b	b	b	a	a	a	b	b	b	b	b	b	a	b	b	a	b	b	a	a	a	b	b	a	a	b	a	a	a
Marker5551	29.118	chr1A	b	b	a	a	b	a	a	b	a	a	a	a	b	a	b	a	a	a	b	b	b	a	a	a	b	b	b	b	b	b	a	b	b	a	b	b	a	a	a	b	b	a	a	b	a	a	a
Marker5649	29.118	chr1A	b	b	a	a	b	a	a	b	a	a	a	a	b	a	b	a	a	a	b	b	b	a	a	a	b	b	b	b	b	b	a	b	b	a	b	b	a	a	a	b	b	a	a	b	a	a	a
Marker5641	29.118	chr1A	b	b	a	a	b	a	a	b	a	a	a	a	b	a	b	a	a	a	b	b	b	a	a	a	b	b	b	b	b	b	a	b	b	a	b	b	a	a	a	b	b	a	a	b	a	a	a
Marker5614	29.118	chr1A	b	b	a	a	b	a	a	b	a	a	a	a	b	a	b	a	a	a	b	b	b	a	a	a	b	b	b	b	b	b	a	b	b	a	b	b	a	a	a	b	b	a	a	b	a	a	a
Marker5909	29.118	chr1A	b	b	a	a	b	a	a	b	a	a	a	a	b	a	b	a	a	a	b	b	b	a	a	a	b	b	b	b	b	b	a	b	b	a	b	b	a	a	a	b	b	a	a	b	a	a	a
Marker5610	29.118	chr1A	b	b	a	a	b	a	a	b	a	a	a	a	b	a	b	a	a	a	b	b	b	a	a	a	b	b	b	b	b	b	a	b	b	a	b	b	a	a	a	b	b	a	a	b	a	a	a
Marker5576	29.118	chr1A	b	b	a	a	b	a	a	b	a	a	a	a	b	a	b	a	a	a	b	b	b	a	a	a	b	b	b	b	b	b	a	b	b	a	b	b	a	a	a	b	b	a	a	b	a	a	a
Marker5612	29.118	chr1A	b	b	a	a	b	a	a	b	a	a	a	a	b	a	b	a	a	a	b	b	b	a	a	a	b	b	b	b	b	b	a	b	b	a	b	b	a	a	a	b	b	a	a	b	a	a	a
Marker5688	29.118	chr1A	b	b	a	a	b	a	a	b	a	a	a	a	b	a	b	a	a	a	b	b	b	a	a	a	b	b	b	b	b	b	a	b	b	a	b	b	a	a	a	b	b	a	a	b	a	a	a
Marker5738	29.118	chr1A	b	b	a	a	b	a	a	b	a	a	a	a	b	a	b	a	a	a	b	b	b	a	a	a	b	b	b	b	b	b	a	b	b	a	b	b	a	a	a	b	b	a	a	b	a	a	a
Marker5619	29.118	chr1A	b	b	a	a	b	a	a	b	a	a	a	a	b	a	b	a	a	a	b	b	b	a	a	a	b	b	b	b	b	b	a	b	b	a	b	b	a	a	a	b	b	a	a	b	a	a	a
Marker5575	29.118	chr1A	b	b	a	a	b	a	a	b	a	a	a	a	b	a	b	a	a	a	b	b	b	a	a	a	b	b	b	b	b	b	a	b	b	a	b	b	a	a	a	b	b	a	a	b	a	a	a
Marker5625	29.118	chr1A	b	b	a	a	b	a	a	b	a	a	a	a	b	a	b	a	a	a	b	b	b	a	a	a	b	b	b	b	b	b	a	b	b	a	b	b	a	a	a	b	b	a	a	b	a	a	a
Marker6039	29.118	chr1A	b	b	a	a	b	a	a	b	a	a	a	a	b	a	b	a	a	a	b	b	b	a	a	a	b	b	b	b	b	b	a	b	b	a	b	b	a	a	a	b	b	a	a	b	a	a	a
Marker5578	29.118	chr1A	b	b	a	a	b	a	a	b	a	a	a	a	b	a	b	a	a	a	b	b	b	a	a	a	b	b	b	b	b	b	a	b	b	a	b	b	a	a	a	b	b	a	a	b	a	a	a
Marker5726	29.377	chr1A	b	b	a	a	b	a	a	b	a	a	a	a	b	b	b	a	a	a	b	b	b	a	a	a	b	b	b	b	b	b	a	b	b	a	b	b	a	a	a	b	b	a	a	b	a	a	a
Marker5911	29.377	chr1A	b	b	a	a	b	a	a	b	a	a	a	a	b	b	b	a	a	a	b	b	b	a	a	a	b	b	b	b	b	b	a	b	b	a	b	b	a	a	a	b	b	a	a	b	a	a	a
Marker6067	29.377	chr1A	b	b	a	a	b	a	a	b	a	a	a	a	b	b	b	a	a	a	b	b	b	a	a	a	b	b	b	b	b	b	a	b	b	a	b	b	a	a	a	b	b	a	a	b	a	a	a
Marker5912	29.377	chr1A	b	b	a	a	b	a	a	b	a	a	a	a	b	b	b	a	a	a	b	b	b	a	a	a	b	b	b	b	b	b	a	b	b	a	b	b	a	a	a	b	b	a	a	b	a	a	a
Marker5642	29.377	chr1A	b	b	a	a	b	a	a	b	a	a	a	a	b	b	b	a	a	a	b	b	b	a	a	a	b	b	b	b	b	b	a	b	b	a	b	b	a	a	a	b	b	a	a	b	a	a	a
Marker5921	29.377	chr1A	b	b	a	a	b	a	a	b	a	a	a	a	b	b	b	a	a	a	b	b	b	a	a	a	b	b	b	b	b	b	a	b	b	a	b	b	a	a	a	b	b	a	a	b	a	a	a
Marker5910	29.377	chr1A	b	b	a	a	b	a	a	b	a	a	a	a	b	b	b	a	a	a	b	b	b	a	a	a	b	b	b	b	b	b	a	b	b	a	b	b	a	a	a	b	b	a	a	b	a	a	a
Marker5573	29.377	chr1A	b	b	a	a	b	a	a	b	a	a	a	a	b	b	b	a	a	a	b	b	b	a	a	a	b	b	b	b	b	b	a	b	b	a	b	b	a	a	a	b	b	a	a	b	a	a	a
Marker5650	29.377	chr1A	b	b	a	a	b	a	a	b	a	a	a	a	b	b	b	a	a	a	b	b	b	a	a	a	b	b	b	b	b	b	a	b	b	a	b	b	a	a	a	b	b	a	a	b	a	a	a
Marker5668	29.377	chr1A	b	b	a	a	b	a	a	b	a	a	a	a	b	b	b	a	a	a	b	b	b	a	a	a	b	b	b	b	b	b	a	b	b	a	b	b	a	a	a	b	b	a	a	b	a	a	a
Marker5913	29.377	chr1A	b	b	a	a	b	a	a	b	a	a	a	a	b	b	b	a	a	a	b	b	b	a	a	a	b	b	b	b	b	b	a	b	b	a	b	b	a	a	a	b	b	a	a	b	a	a	a
Marker5636	29.377	chr1A	b	b	a	a	b	a	a	b	a	a	a	a	b	b	b	a	a	a	b	b	b	a	a	a	b	b	b	b	b	b	a	b	b	a	b	b	a	a	a	b	b	a	a	b	a	a	a
Marker5680	29.377	chr1A	b	b	a	a	b	a	a	b	a	a	a	a	b	b	b	a	a	a	b	b	b	a	a	a	b	b	b	b	b	b	a	b	b	a	b	b	a	a	a	b	b	a	a	b	a	a	a
Marker5634	29.377	chr1A	b	b	a	a	b	a	a	b	a	a	a	a	b	b	b	a	a	a	b	b	b	a	a	a	b	b	b	b	b	b	a	b	b	a	b	b	a	a	a	b	b	a	a	b	a	a	a
Marker5945	29.377	chr1A	b	b	a	a	b	a	a	b	a	a	a	a	b	b	b	a	a	a	b	b	b	a	a	a	b	b	b	b	b	b	a	b	b	a	b	b	a	a	a	b	b	a	a	b	a	a	a
Marker6061	29.377	chr1A	b	b	a	a	b	a	a	b	a	a	a	a	b	b	b	a	a	a	b	b	b	a	a	a	b	b	b	b	b	b	a	b	b	a	b	b	a	a	a	b	b	a	a	b	a	a	a
Marker5564	29.636	chr1A	b	b	a	a	b	a	a	b	a	a	a	a	b	b	b	a	a	a	b	b	b	a	a	a	b	b	b	b	b	b	a	b	b	a	b	b	a	a	a	b	b	a	a	b	a	a	a
Marker5993	29.636	chr1A	b	b	a	a	b	a	a	b	a	a	a	a	b	b	b	a	a	a	b	b	b	a	a	a	b	b	b	b	b	b	a	b	b	a	b	b	a	a	a	b	b	a	a	b	a	a	a
Marker5563	29.636	chr1A	b	b	a	a	b	a	a	b	a	a	a	a	b	b	b	a	a	a	b	b	b	a	a	a	b	b	b	b	b	b	a	b	b	a	b	b	a	a	a	b	b	a	a	b	a	a	a
Marker5566	29.636	chr1A	b	b	a	a	b	a	a	b	a	a	a	a	b	b	b	a	a	a	b	b	b	a	a	a	b	b	b	b	b	b	a	b	b	a	b	b	a	a	a	b	b	a	a	b	a	a	a
Marker5565	29.636	chr1A	b	b	a	a	b	a	a	b	a	a	a	a	b	b	b	a	a	a	b	b	b	a	a	a	b	b	b	b	b	b	a	b	b	a	b	b	a	a	a	b	b	a	a	b	a	a	a
Marker5830	29.636	chr1A	b	b	a	a	b	a	a	b	a	a	a	a	b	b	b	a	a	a	b	b	b	a	a	a	b	b	b	b	b	b	a	b	b	a	b	b	a	a	a	b	b	a	a	b	a	a	a
Marker5829	29.636	chr1A	b	b	a	a	b	a	a	b	a	a	a	a	b	b	b	a	a	a	b	b	b	a	a	a	b	b	b	b	b	b	a	b	b	a	b	b	a	a	a	b	b	a	a	b	a	a	a
Marker5753	29.636	chr1A	b	b	a	a	b	a	a	b	a	a	a	a	b	b	b	a	a	a	b	b	b	a	a	a	b	b	b	b	b	b	a	b	b	a	b	b	a	a	a	b	b	a	a	b	a	a	a
Marker5779	29.636	chr1A	b	b	a	a	b	a	a	b	a	a	a	a	b	b	b	a	a	a	b	b	b	a	a	a	b	b	b	b	b	b	a	b	b	a	b	b	a	a	a	b	b	a	a	b	a	a	a
Marker5635	29.636	chr1A	b	b	a	a	b	a	a	b	a	a	a	a	b	b	b	a	a	a	b	b	b	a	a	a	b	b	b	b	b	b	a	b	b	a	b	b	a	a	a	b	b	a	a	b	a	a	a
Marker5936	29.636	chr1A	b	b	a	a	b	a	a	b	a	a	a	a	b	b	b	a	a	a	b	b	b	a	a	a	b	b	b	b	b	b	a	b	b	a	b	b	a	a	a	b	b	a	a	b	a	a	a
Marker6235	29.636	chr1A	b	b	a	a	b	a	a	b	a	a	a	a	b	b	b	a	a	a	b	b	b	a	a	a	b	b	b	b	b	b	a	b	b	a	b	b	a	a	a	b	b	a	a	b	a	a	a
Marker5778	29.895	chr1A	b	b	a	a	b	a	a	b	a	a	a	a	b	b	b	a	a	a	a	b	b	a	a	a	b	b	b	b	b	b	a	b	b	a	b	b	a	a	a	b	b	a	a	b	a	a	a
Marker5555	29.895	chr1A	b	b	a	a	b	a	a	b	a	a	a	a	b	b	b	a	a	a	a	b	b	a	a	a	b	b	b	b	b	b	a	b	b	a	b	b	a	a	a	b	b	a	a	b	a	a	a
Marker5772	29.895	chr1A	b	b	a	a	b	a	a	b	a	a	a	a	b	b	b	a	a	a	a	b	b	a	a	a	b	b	b	b	b	b	a	b	b	a	b	b	a	a	a	b	b	a	a	b	a	a	a
Marker5771	29.895	chr1A	b	b	a	a	b	a	a	b	a	a	a	a	b	b	b	a	a	a	a	b	b	a	a	a	b	b	b	b	b	b	a	b	b	a	b	b	a	a	a	b	b	a	a	b	a	a	a
Marker5770	29.895	chr1A	b	b	a	a	b	a	a	b	a	a	a	a	b	b	b	a	a	a	a	b	b	a	a	a	b	b	b	b	b	b	a	b	b	a	b	b	a	a	a	b	b	a	a	b	a	a	a
Marker5754	29.895	chr1A	b	b	a	a	b	a	a	b	a	a	a	a	b	b	b	a	a	a	a	b	b	a	a	a	b	b	b	b	b	b	a	b	b	a	b	b	a	a	a	b	b	a	a	b	a	a	a
Marker6183	29.895	chr1A	b	b	a	a	b	a	a	b	a	a	a	a	b	b	b	a	a	a	a	b	b	a	a	a	b	b	b	b	b	b	a	b	b	a	b	b	a	a	a	b	b	a	a	b	a	a	a
Marker6224	29.895	chr1A	b	b	a	a	b	a	a	b	a	a	a	a	b	b	b	a	a	a	a	b	b	a	a	a	b	b	b	b	b	b	a	b	b	a	b	b	a	a	a	b	b	a	a	b	a	a	a
Marker5941	30.948	chr1A	a	b	a	a	b	a	a	b	a	a	a	a	b	b	b	a	a	a	a	b	b	a	a	a	b	b	a	b	b	b	a	b	b	a	b	b	a	a	a	a	b	a	a	b	a	a	a
Marker5968	30.948	chr1A	a	b	a	a	b	a	a	b	a	a	a	a	b	b	b	a	a	a	a	b	b	a	a	a	b	b	a	b	b	b	a	b	b	a	b	b	a	a	a	a	b	a	a	b	a	a	a
Marker6328	30.948	chr1A	a	b	a	a	b	a	a	b	a	a	a	a	b	b	b	a	a	a	a	b	b	a	a	a	b	b	a	b	b	b	a	b	b	a	b	b	a	a	a	a	b	a	a	b	a	a	a
Marker6082	31.207	chr1A	a	b	a	a	b	a	a	b	a	a	a	a	b	b	b	a	a	a	a	b	b	a	a	a	b	b	a	b	b	b	a	b	b	a	b	b	a	a	a	a	b	a	a	b	a	a	a
Marker6243	31.466	chr1A	a	b	a	a	b	a	a	b	a	a	a	a	b	b	b	a	a	a	a	b	b	a	a	a	b	b	a	b	b	b	a	b	b	a	b	b	a	a	a	a	b	a	a	b	a	a	a
Marker6259	31.466	chr1A	a	b	a	a	b	a	a	b	a	a	a	a	b	b	b	a	a	a	a	b	b	a	a	a	b	b	a	b	b	b	a	b	b	a	b	b	a	a	a	a	b	a	a	b	a	a	a
Marker6241	31.725	chr1A	a	b	a	a	b	a	a	b	a	a	a	a	b	b	b	a	a	a	a	b	b	a	a	a	b	b	a	b	b	b	a	b	b	a	b	b	a	a	a	a	b	a	a	b	a	a	a
Marker6283	31.984	chr1A	a	b	a	a	b	a	a	b	a	a	a	a	b	b	b	a	a	a	a	b	b	a	a	a	b	b	a	b	b	b	a	b	b	a	b	b	a	a	a	a	b	a	a	b	a	b	a
Marker6070	32.243	chr1A	a	b	a	a	b	a	a	b	a	a	a	a	b	b	b	a	a	a	a	b	b	a	a	a	b	b	a	b	b	b	a	b	b	a	b	b	a	a	a	a	b	a	a	b	a	b	a
Marker6126	32.243	chr1A	a	b	a	a	b	a	a	b	a	a	a	a	b	b	b	a	a	a	a	b	b	a	a	a	b	b	a	b	b	b	a	b	b	a	b	b	a	a	a	a	b	a	a	b	a	b	a
Marker6161	32.243	chr1A	a	b	a	a	b	a	a	b	a	a	a	a	b	b	b	a	a	a	a	b	b	a	a	a	b	b	a	b	b	b	a	b	b	a	b	b	a	a	a	a	b	a	a	b	a	b	a
Marker6162	32.243	chr1A	a	b	a	a	b	a	a	b	a	a	a	a	b	b	b	a	a	a	a	b	b	a	a	a	b	b	a	b	b	b	a	b	b	a	b	b	a	a	a	a	b	a	a	b	a	b	a
Marker6128	32.243	chr1A	a	b	a	a	b	a	a	b	a	a	a	a	b	b	b	a	a	a	a	b	b	a	a	a	b	b	a	b	b	b	a	b	b	a	b	b	a	a	a	a	b	a	a	b	a	b	a
Marker6127	32.243	chr1A	a	b	a	a	b	a	a	b	a	a	a	a	b	b	b	a	a	a	a	b	b	a	a	a	b	b	a	b	b	b	a	b	b	a	b	b	a	a	a	a	b	a	a	b	a	b	a
Marker6238	32.243	chr1A	a	b	a	a	b	a	a	b	a	a	a	a	b	b	b	a	a	a	a	b	b	a	a	a	b	b	a	b	b	b	a	b	b	a	b	b	a	a	a	a	b	a	a	b	a	b	a
Marker6225	32.243	chr1A	a	b	a	a	b	a	a	b	a	a	a	a	b	b	b	a	a	a	a	b	b	a	a	a	b	b	a	b	b	b	a	b	b	a	b	b	a	a	a	a	b	a	a	b	a	b	a
Marker6342	32.243	chr1A	a	b	a	a	b	a	a	b	a	a	a	a	b	b	b	a	a	a	a	b	b	a	a	a	b	b	a	b	b	b	a	b	b	a	b	b	a	a	a	a	b	a	a	b	a	b	a
Marker6145	32.243	chr1A	a	b	a	a	b	a	a	b	a	a	a	a	b	b	b	a	a	a	a	b	b	a	a	a	b	b	a	b	b	b	a	b	b	a	b	b	a	a	a	a	b	a	a	b	a	b	a
Marker6142	32.243	chr1A	a	b	a	a	b	a	a	b	a	a	a	a	b	b	b	a	a	a	a	b	b	a	a	a	b	b	a	b	b	b	a	b	b	a	b	b	a	a	a	a	b	a	a	b	a	b	a
Marker6143	32.243	chr1A	a	b	a	a	b	a	a	b	a	a	a	a	b	b	b	a	a	a	a	b	b	a	a	a	b	b	a	b	b	b	a	b	b	a	b	b	a	a	a	a	b	a	a	b	a	b	a
Marker6163	32.243	chr1A	a	b	a	a	b	a	a	b	a	a	a	a	b	b	b	a	a	a	a	b	b	a	a	a	b	b	a	b	b	b	a	b	b	a	b	b	a	a	a	a	b	a	a	b	a	b	a
Marker6196	32.243	chr1A	a	b	a	a	b	a	a	b	a	a	a	a	b	b	b	a	a	a	a	b	b	a	a	a	b	b	a	b	b	b	a	b	b	a	b	b	a	a	a	a	b	a	a	b	a	b	a
Marker6081	32.243	chr1A	a	b	a	a	b	a	a	b	a	a	a	a	b	b	b	a	a	a	a	b	b	a	a	a	b	b	a	b	b	b	a	b	b	a	b	b	a	a	a	a	b	a	a	b	a	b	a
Marker6132	32.243	chr1A	a	b	a	a	b	a	a	b	a	a	a	a	b	b	b	a	a	a	a	b	b	a	a	a	b	b	a	b	b	b	a	b	b	a	b	b	a	a	a	a	b	a	a	b	a	b	a
Marker6097	32.243	chr1A	a	b	a	a	b	a	a	b	a	a	a	a	b	b	b	a	a	a	a	b	b	a	a	a	b	b	a	b	b	b	a	b	b	a	b	b	a	a	a	a	b	a	a	b	a	b	a
Marker6155	32.243	chr1A	a	b	a	a	b	a	a	b	a	a	a	a	b	b	b	a	a	a	a	b	b	a	a	a	b	b	a	b	b	b	a	b	b	a	b	b	a	a	a	a	b	a	a	b	a	b	a
Marker6102	32.243	chr1A	a	b	a	a	b	a	a	b	a	a	a	a	b	b	b	a	a	a	a	b	b	a	a	a	b	b	a	b	b	b	a	b	b	a	b	b	a	a	a	a	b	a	a	b	a	b	a
Marker6164	32.243	chr1A	a	b	a	a	b	a	a	b	a	a	a	a	b	b	b	a	a	a	a	b	b	a	a	a	b	b	a	b	b	b	a	b	b	a	b	b	a	a	a	a	b	a	a	b	a	b	a
Marker6210	32.243	chr1A	a	b	a	a	b	a	a	b	a	a	a	a	b	b	b	a	a	a	a	b	b	a	a	a	b	b	a	b	b	b	a	b	b	a	b	b	a	a	a	a	b	a	a	b	a	b	a
Marker6112	32.243	chr1A	a	b	a	a	b	a	a	b	a	a	a	a	b	b	b	a	a	a	a	b	b	a	a	a	b	b	a	b	b	b	a	b	b	a	b	b	a	a	a	a	b	a	a	b	a	b	a
Marker6113	32.243	chr1A	a	b	a	a	b	a	a	b	a	a	a	a	b	b	b	a	a	a	a	b	b	a	a	a	b	b	a	b	b	b	a	b	b	a	b	b	a	a	a	a	b	a	a	b	a	b	a
Marker6273	32.243	chr1A	a	b	a	a	b	a	a	b	a	a	a	a	b	b	b	a	a	a	a	b	b	a	a	a	b	b	a	b	b	b	a	b	b	a	b	b	a	a	a	a	b	a	a	b	a	b	a
Marker6343	32.243	chr1A	a	b	a	a	b	a	a	b	a	a	a	a	b	b	b	a	a	a	a	b	b	a	a	a	b	b	a	b	b	b	a	b	b	a	b	b	a	a	a	a	b	a	a	b	a	b	a
Marker6353	32.502	chr1A	a	b	a	a	b	a	a	b	a	a	a	a	b	b	b	a	a	a	a	b	b	a	a	a	b	b	a	b	b	b	a	b	b	a	b	b	a	a	a	a	b	a	a	b	a	b	a
Marker6352	32.761	chr1A	a	b	a	a	b	a	a	b	a	a	a	a	b	b	b	a	a	a	a	b	b	a	a	a	b	b	a	b	b	b	a	b	b	a	b	b	a	a	a	a	b	a	a	b	a	b	a
Marker6291	34.084	chr1A	a	b	a	a	b	b	a	b	a	a	a	a	b	b	b	a	a	a	a	b	b	a	a	a	b	b	a	b	b	b	a	b	b	a	b	b	a	a	a	a	b	a	a	b	a	b	a
Marker6416	34.084	chr1A	a	b	a	a	b	b	a	b	a	a	a	a	b	b	b	a	a	a	a	b	b	a	a	a	b	b	a	b	b	b	a	b	b	a	b	b	a	a	a	a	b	a	a	b	a	b	a
Marker6418	34.343	chr1A	a	b	a	a	b	b	a	b	a	a	a	a	b	b	b	a	a	a	a	b	b	a	a	a	b	b	a	b	b	b	a	b	b	a	b	b	a	a	a	a	b	a	a	b	a	b	a
Marker6413	34.343	chr1A	a	b	a	a	b	b	a	b	a	a	a	a	b	b	b	a	a	a	a	b	b	a	a	a	b	b	a	b	b	b	a	b	b	a	b	b	a	a	a	a	b	a	a	b	a	b	a
Marker6356	35.129	chr1A	a	b	a	a	b	b	a	b	a	a	a	a	b	b	b	a	a	a	a	b	b	a	a	a	b	b	a	b	b	b	a	b	b	a	b	b	a	a	a	a	b	a	a	b	a	b	a
Marker6384	35.914	chr1A	a	b	b	a	b	b	a	b	a	a	a	a	b	b	b	a	a	a	a	b	b	a	a	a	b	b	a	b	b	b	a	b	b	a	b	b	a	a	a	a	b	a	a	b	a	b	a
Marker6383	35.914	chr1A	a	b	b	a	b	b	a	b	a	a	a	a	b	b	b	a	a	a	a	b	b	a	a	a	b	b	a	b	b	b	a	b	b	a	b	b	a	a	a	a	b	a	a	b	a	b	a
Marker6421	36.967	chr1A	a	b	b	a	b	b	a	b	a	a	a	a	b	b	b	a	a	a	a	b	b	a	a	a	b	b	a	b	b	b	a	b	b	a	b	b	a	a	a	a	b	a	a	b	a	b	a
Marker6400	37.226	chr1A	a	b	b	b	b	b	a	b	a	a	a	a	b	b	b	a	a	a	a	b	b	a	a	a	b	b	a	b	b	b	a	b	b	a	b	b	a	a	a	a	b	a	a	b	a	b	a
Marker6382	37.226	chr1A	a	b	b	b	b	b	a	b	a	a	a	a	b	b	b	a	a	a	a	b	b	a	a	a	b	b	a	b	b	b	a	b	b	a	b	b	a	a	a	a	b	a	a	b	a	b	a
Marker6474	37.747	chr1A	a	b	b	b	b	b	a	b	a	a	a	a	b	b	b	a	a	a	a	b	b	a	a	a	b	b	a	b	b	b	a	b	b	a	b	b	a	a	a	a	b	a	a	b	a	b	a
Marker6449	37.747	chr1A	a	b	b	b	b	b	a	b	a	a	a	a	b	b	b	a	a	a	a	b	b	a	a	a	b	b	a	b	b	b	a	b	b	a	b	b	a	a	a	a	b	a	a	b	a	b	a
Marker6493	37.747	chr1A	a	b	b	b	b	b	a	b	a	a	a	a	b	b	b	a	a	a	a	b	b	a	a	a	b	b	a	b	b	b	a	b	b	a	b	b	a	a	a	a	b	a	a	b	a	b	a
Marker6440	37.747	chr1A	a	b	b	b	b	b	a	b	a	a	a	a	b	b	b	a	a	a	a	b	b	a	a	a	b	b	a	b	b	b	a	b	b	a	b	b	a	a	a	a	b	a	a	b	a	b	a
Marker6441	37.747	chr1A	a	b	b	b	b	b	a	b	a	a	a	a	b	b	b	a	a	a	a	b	b	a	a	a	b	b	a	b	b	b	a	b	b	a	b	b	a	a	a	a	b	a	a	b	a	b	a
Marker6447	37.747	chr1A	a	b	b	b	b	b	a	b	a	a	a	a	b	b	b	a	a	a	a	b	b	a	a	a	b	b	a	b	b	b	a	b	b	a	b	b	a	a	a	a	b	a	a	b	a	b	a
Marker6426	37.747	chr1A	a	b	b	b	b	b	a	b	a	a	a	a	b	b	b	a	a	a	a	b	b	a	a	a	b	b	a	b	b	b	a	b	b	a	b	b	a	a	a	a	b	a	a	b	a	b	a
Marker6427	37.747	chr1A	a	b	b	b	b	b	a	b	a	a	a	a	b	b	b	a	a	a	a	b	b	a	a	a	b	b	a	b	b	b	a	b	b	a	b	b	a	a	a	a	b	a	a	b	a	b	a
Marker6505	38.006	chr1A	a	b	b	b	b	b	a	b	a	a	a	a	b	b	b	a	a	a	a	b	b	a	a	a	b	b	a	b	b	b	a	b	b	a	b	b	a	a	a	a	b	a	a	b	a	b	a
Marker6634	38.265	chr1A	a	b	b	b	b	b	a	b	a	a	a	a	b	b	b	a	a	a	a	b	b	a	a	a	b	b	a	b	b	b	a	b	b	a	b	b	a	a	a	a	b	a	a	b	a	b	a
Marker6649	38.265	chr1A	a	b	b	b	b	b	a	b	a	a	a	a	b	b	b	a	a	a	a	b	b	a	a	a	b	b	a	b	b	b	a	b	b	a	b	b	a	a	a	a	b	a	a	b	a	b	a
Marker6458	38.265	chr1A	a	b	b	b	b	b	a	b	a	a	a	a	b	b	b	a	a	a	a	b	b	a	a	a	b	b	a	b	b	b	a	b	b	a	b	b	a	a	a	a	b	a	a	b	a	b	a
Marker6470	38.786	chr1A	a	b	b	b	b	b	a	b	a	a	a	a	b	b	b	a	a	a	a	b	b	a	a	a	b	b	a	b	b	b	a	b	b	a	b	b	a	a	a	a	b	a	a	b	a	b	a
Marker6468	38.786	chr1A	a	b	b	b	b	b	a	b	a	a	a	a	b	b	b	a	a	a	a	b	b	a	a	a	b	b	a	b	b	b	a	b	b	a	b	b	a	a	a	a	b	a	a	b	a	b	a
Marker6568	38.786	chr1A	a	b	b	b	b	b	a	b	a	a	a	a	b	b	b	a	a	a	a	b	b	a	a	a	b	b	a	b	b	b	a	b	b	a	b	b	a	a	a	a	b	a	a	b	a	b	a
Marker6508	38.889	chr1A	a	b	b	b	b	b	a	b	a	a	a	a	b	b	b	a	a	a	a	b	b	a	a	a	b	b	a	b	b	b	a	b	b	h	b	b	a	a	a	a	b	a	a	b	a	b	a
Marker6463	38.889	chr1A	a	b	b	b	b	b	a	b	a	a	a	a	b	b	b	a	a	a	a	b	b	a	a	a	b	b	a	b	b	b	a	b	b	h	b	b	a	a	a	a	b	a	a	b	a	b	a
Marker6645	38.889	chr1A	a	b	b	b	b	b	a	b	a	a	a	a	b	b	b	a	a	a	a	b	b	a	a	a	b	b	a	b	b	b	a	b	b	h	b	b	a	a	a	a	b	a	a	b	a	b	a
Marker6466	38.889	chr1A	a	b	b	b	b	b	a	b	a	a	a	a	b	b	b	a	a	a	a	b	b	a	a	a	b	b	a	b	b	b	a	b	b	h	b	b	a	a	a	a	b	a	a	b	a	b	a
Marker6467	38.889	chr1A	a	b	b	b	b	b	a	b	a	a	a	a	b	b	b	a	a	a	a	b	b	a	a	a	b	b	a	b	b	b	a	b	b	h	b	b	a	a	a	a	b	a	a	b	a	b	a
Marker6629	38.889	chr1A	a	b	b	b	b	b	a	b	a	a	a	a	b	b	b	a	a	a	a	b	b	a	a	a	b	b	a	b	b	b	a	b	b	h	b	b	a	a	a	a	b	a	a	b	a	b	a
Marker6477	38.889	chr1A	a	b	b	b	b	b	a	b	a	a	a	a	b	b	b	a	a	a	a	b	b	a	a	a	b	b	a	b	b	b	a	b	b	h	b	b	a	a	a	a	b	a	a	b	a	b	a
Marker6469	38.889	chr1A	a	b	b	b	b	b	a	b	a	a	a	a	b	b	b	a	a	a	a	b	b	a	a	a	b	b	a	b	b	b	a	b	b	h	b	b	a	a	a	a	b	a	a	b	a	b	a
Marker6606	38.889	chr1A	a	b	b	b	b	b	a	b	a	a	a	a	b	b	b	a	a	a	a	b	b	a	a	a	b	b	a	b	b	b	a	b	b	h	b	b	a	a	a	a	b	a	a	b	a	b	a
Marker6506	38.889	chr1A	a	b	b	b	b	b	a	b	a	a	a	a	b	b	b	a	a	a	a	b	b	a	a	a	b	b	a	b	b	b	a	b	b	h	b	b	a	a	a	a	b	a	a	b	a	b	a
Marker6507	38.889	chr1A	a	b	b	b	b	b	a	b	a	a	a	a	b	b	b	a	a	a	a	b	b	a	a	a	b	b	a	b	b	b	a	b	b	h	b	b	a	a	a	a	b	a	a	b	a	b	a
Marker6450	38.889	chr1A	a	b	b	b	b	b	a	b	a	a	a	a	b	b	b	a	a	a	a	b	b	a	a	a	b	b	a	b	b	b	a	b	b	h	b	b	a	a	a	a	b	a	a	b	a	b	a
Marker6471	38.889	chr1A	a	b	b	b	b	b	a	b	a	a	a	a	b	b	b	a	a	a	a	b	b	a	a	a	b	b	a	b	b	b	a	b	b	h	b	b	a	a	a	a	b	a	a	b	a	b	a
Marker6504	38.889	chr1A	a	b	b	b	b	b	a	b	a	a	a	a	b	b	b	a	a	a	a	b	b	a	a	a	b	b	a	b	b	b	a	b	b	h	b	b	a	a	a	a	b	a	a	b	a	b	a
Marker6459	39.2	chr1A	a	b	b	b	b	b	a	b	a	a	a	a	b	b	b	a	a	a	a	b	b	a	a	a	b	b	a	b	b	b	a	b	b	h	b	b	a	a	a	a	b	a	a	b	a	b	a
Marker6534	39.2	chr1A	a	b	b	b	b	b	a	b	a	a	a	a	b	b	b	a	a	a	a	b	b	a	a	a	b	b	a	b	b	b	a	b	b	h	b	b	a	a	a	a	b	a	a	b	a	b	a
Marker6607	39.2	chr1A	a	b	b	b	b	b	a	b	a	a	a	a	b	b	b	a	a	a	a	b	b	a	a	a	b	b	a	b	b	b	a	b	b	h	b	b	a	a	a	a	b	a	a	b	a	b	a
Marker6524	39.2	chr1A	a	b	b	b	b	b	a	b	a	a	a	a	b	b	b	a	a	a	a	b	b	a	a	a	b	b	a	b	b	b	a	b	b	h	b	b	a	a	a	a	b	a	a	b	a	b	a
Marker6496	39.2	chr1A	a	b	b	b	b	b	a	b	a	a	a	a	b	b	b	a	a	a	a	b	b	a	a	a	b	b	a	b	b	b	a	b	b	h	b	b	a	a	a	a	b	a	a	b	a	b	a
Marker6609	39.2	chr1A	a	b	b	b	b	b	a	b	a	a	a	a	b	b	b	a	a	a	a	b	b	a	a	a	b	b	a	b	b	b	a	b	b	h	b	b	a	a	a	a	b	a	a	b	a	b	a
Marker6621	39.2	chr1A	a	b	b	b	b	b	a	b	a	a	a	a	b	b	b	a	a	a	a	b	b	a	a	a	b	b	a	b	b	b	a	b	b	h	b	b	a	a	a	a	b	a	a	b	a	b	a
Marker6532	39.2	chr1A	a	b	b	b	b	b	a	b	a	a	a	a	b	b	b	a	a	a	a	b	b	a	a	a	b	b	a	b	b	b	a	b	b	h	b	b	a	a	a	a	b	a	a	b	a	b	a
Marker6478	39.2	chr1A	a	b	b	b	b	b	a	b	a	a	a	a	b	b	b	a	a	a	a	b	b	a	a	a	b	b	a	b	b	b	a	b	b	h	b	b	a	a	a	a	b	a	a	b	a	b	a
Marker6608	39.51	chr1A	a	b	b	b	b	b	a	b	a	a	a	a	b	b	b	a	a	a	a	b	b	a	a	a	b	b	a	b	b	b	a	b	b	h	b	b	a	a	a	a	b	a	a	b	a	b	a
Marker6570	39.716	chr1A	a	b	b	b	b	b	a	b	a	a	a	a	b	b	b	a	a	a	a	b	b	a	a	a	b	b	a	b	b	b	a	b	b	h	b	b	a	a	a	a	b	a	a	b	a	b	a
Marker6569	39.923	chr1A	a	b	b	b	b	b	a	b	a	a	a	a	b	b	b	a	a	a	a	b	b	a	a	a	b	b	a	b	b	b	a	b	b	h	b	b	a	a	a	a	b	a	a	b	a	b	a
Marker6676	40.129	chr1A	a	b	b	b	b	b	a	b	a	a	a	a	b	b	b	a	a	a	a	b	b	a	a	a	b	b	a	b	b	b	a	b	b	h	b	b	a	a	a	a	b	a	a	b	a	b	a
Marker6818	40.335	chr1A	a	b	b	b	b	b	a	b	a	a	a	a	b	b	b	a	a	a	a	b	b	a	a	a	b	b	a	b	b	b	a	b	b	h	b	b	a	a	a	a	b	a	a	b	a	b	a
Marker6659	40.541	chr1A	a	b	b	b	b	b	a	b	a	a	a	a	b	b	b	a	a	a	a	b	b	a	a	a	b	b	a	b	b	b	a	b	b	h	b	b	a	a	a	a	b	a	a	b	a	b	a
Marker6704	40.747	chr1A	a	b	b	b	b	b	a	b	a	a	a	a	b	b	b	a	a	a	a	b	b	a	a	a	b	b	a	b	b	b	a	b	b	h	b	b	a	a	a	a	b	a	a	b	a	b	a
Marker6728	40.954	chr1A	a	b	b	b	b	b	a	b	a	a	a	a	b	b	b	a	a	a	a	b	b	a	a	a	b	b	a	b	b	b	a	b	b	h	b	b	a	a	a	a	b	a	a	b	a	b	a
Marker6705	41.16	chr1A	a	b	b	b	b	b	a	b	a	a	a	a	b	b	b	a	a	a	a	b	b	a	a	a	b	b	a	b	b	b	a	b	b	h	b	b	a	a	a	a	b	a	a	b	a	b	a
Marker6725	41.366	chr1A	a	b	b	b	b	b	a	b	a	a	a	a	b	b	b	a	a	a	a	b	b	a	a	a	b	b	a	b	b	b	a	b	b	h	b	b	a	a	a	a	b	a	a	b	a	b	a
Marker6729	41.572	chr1A	a	b	b	b	b	b	a	b	a	a	a	a	b	b	b	a	a	a	a	b	b	a	a	a	b	b	a	b	b	b	a	b	b	h	b	b	a	a	a	a	b	a	a	b	a	b	a
Marker6820	41.778	chr1A	a	b	b	b	b	b	a	b	a	a	a	a	b	b	b	a	a	a	a	b	b	a	a	a	b	b	a	b	b	b	a	b	b	h	b	b	a	a	a	a	b	a	a	b	a	b	a
Marker6914	42.244	chr1A	a	b	b	b	b	b	a	b	a	a	a	a	b	b	b	a	a	a	a	b	b	a	a	a	b	b	a	b	b	b	a	b	b	h	b	b	a	a	a	a	b	a	a	b	a	b	a
Marker6727	42.45	chr1A	a	b	b	b	b	b	a	b	a	a	a	a	b	b	b	a	a	a	a	b	b	a	a	a	b	b	a	b	b	b	a	b	b	h	b	b	a	a	a	a	b	a	a	b	a	b	a
Marker6768	43.441	chr1A	a	b	b	b	b	b	a	b	a	a	a	a	b	b	b	a	a	a	a	b	b	a	a	a	b	b	a	b	b	b	a	b	b	h	b	b	a	a	a	a	b	a	a	b	a	b	a
Marker6776	43.648	chr1A	a	b	b	b	b	b	a	b	a	a	a	a	b	b	b	a	a	a	a	b	b	a	a	a	b	b	a	b	b	b	a	b	b	h	b	b	a	a	a	a	b	a	a	b	a	b	a
Marker6817	43.854	chr1A	a	b	b	b	b	b	a	b	a	a	a	a	b	b	b	a	a	a	a	b	b	a	a	a	b	b	a	b	b	b	a	b	b	h	b	b	a	a	a	a	b	a	a	b	a	b	a
Marker6802	44.06	chr1A	a	b	b	b	b	b	a	b	a	a	a	a	b	b	b	a	a	a	a	b	b	a	a	a	b	b	a	b	b	b	a	b	b	h	b	b	a	a	a	a	b	a	a	b	a	b	a
Marker6803	44.266	chr1A	a	b	b	b	b	b	a	b	a	a	a	a	b	b	b	a	a	a	a	b	b	a	a	a	b	b	a	b	b	b	a	b	b	h	b	b	a	a	a	a	b	a	a	b	a	b	a
Marker6677	44.472	chr1A	a	b	b	b	b	b	a	b	a	a	a	a	b	b	b	a	a	a	a	b	b	a	a	a	b	b	a	b	b	b	a	b	b	h	b	b	a	a	a	a	b	a	a	b	a	b	a
Marker6731	44.679	chr1A	a	b	b	b	b	b	a	b	a	a	a	a	b	b	b	a	a	a	a	b	b	a	a	a	b	b	a	b	b	b	a	b	b	h	b	b	a	a	a	a	b	a	a	b	a	b	a
Marker6734	44.885	chr1A	a	b	b	b	b	b	a	b	a	a	a	a	b	b	b	a	a	a	a	b	b	a	a	a	b	b	a	b	b	b	a	b	b	h	b	b	a	a	a	a	b	a	a	b	a	b	a
Marker6697	45.091	chr1A	a	b	b	b	b	b	a	b	a	a	a	a	b	b	b	a	a	a	a	b	b	a	a	a	b	b	a	b	b	b	a	b	b	h	b	b	a	a	a	a	b	a	a	b	a	b	a
Marker6764	45.297	chr1A	a	b	b	b	b	b	a	b	a	a	a	a	b	b	b	a	a	a	a	b	b	a	a	a	b	b	a	b	b	b	a	b	b	h	b	b	a	a	a	a	b	a	a	b	a	b	a
Marker6767	45.503	chr1A	a	b	b	b	b	b	a	b	a	a	a	a	b	b	b	a	a	a	a	b	b	a	a	a	b	b	a	b	b	b	a	b	b	h	b	b	a	a	a	a	b	a	a	b	a	b	a
Marker6732	45.709	chr1A	a	b	b	b	b	b	a	b	a	a	a	a	b	b	b	a	a	a	a	b	b	a	a	a	b	b	a	b	b	b	a	b	b	h	b	b	a	a	a	a	b	a	a	b	a	b	a
Marker6766	45.916	chr1A	a	b	b	b	b	b	a	b	a	a	a	a	b	b	b	a	a	a	a	b	b	a	a	a	b	b	a	b	b	b	a	b	b	h	b	b	a	a	a	a	b	a	a	b	a	b	a
Marker6733	46.122	chr1A	a	b	b	b	b	b	a	b	a	a	a	a	b	b	b	a	a	a	a	b	b	a	a	a	b	b	a	b	b	b	a	b	b	h	b	b	a	a	a	a	b	a	a	b	a	b	a
Marker6841	46.328	chr1A	a	b	b	b	b	b	a	b	a	a	a	a	b	b	b	a	a	a	a	b	b	a	a	a	b	b	a	b	b	b	a	b	b	h	b	b	a	a	a	a	b	a	a	b	a	b	a
Marker6845	46.534	chr1A	a	b	b	b	b	b	a	b	a	a	a	a	b	b	b	a	a	a	a	b	b	a	a	a	b	b	a	b	b	b	a	b	b	h	b	b	a	a	a	a	b	a	a	b	a	b	a
Marker6909	46.74	chr1A	a	b	b	b	b	b	a	b	a	a	a	a	b	b	b	a	a	a	a	b	b	a	a	a	b	b	a	b	b	b	a	b	b	h	b	b	a	a	a	a	b	a	a	b	a	b	a
Marker6833	46.947	chr1A	a	b	b	b	b	b	a	b	a	a	a	a	b	b	b	a	a	a	a	b	b	a	a	a	b	b	a	b	b	b	a	b	b	h	b	b	a	a	a	a	b	a	a	b	a	b	a
Marker6834	47.153	chr1A	a	b	b	b	b	b	a	b	a	a	a	a	b	b	b	a	a	a	a	b	b	a	a	a	b	b	a	b	b	b	a	b	b	h	b	b	a	a	a	a	b	a	a	b	a	b	a
Marker6836	47.359	chr1A	a	b	b	b	b	b	a	b	a	a	a	a	b	b	b	a	a	a	a	b	b	a	a	a	b	b	a	b	b	b	a	b	b	h	b	b	a	a	a	a	b	a	a	b	a	b	a
Marker6854	47.565	chr1A	a	b	b	b	b	b	a	b	a	a	a	a	b	b	b	a	a	a	a	b	b	a	a	a	b	b	a	b	b	b	a	b	b	h	b	b	a	a	a	a	b	a	a	b	a	b	a
Marker6866	47.771	chr1A	a	b	b	b	b	b	a	b	a	a	a	a	b	b	b	a	a	a	a	b	b	a	a	a	b	b	a	b	b	b	a	b	b	h	b	b	a	a	a	a	b	a	a	b	a	b	a
Marker6865	47.978	chr1A	a	b	b	b	b	b	a	b	a	a	a	a	b	b	b	a	a	a	a	b	b	a	a	a	b	b	a	b	b	b	a	b	b	h	b	b	a	a	a	a	b	a	a	b	a	b	a
Marker6929	48.705	chr1A	a	b	b	b	b	b	a	b	a	a	a	a	b	b	b	a	a	a	a	b	b	a	a	a	b	b	a	b	b	b	a	b	b	h	b	b	a	a	a	a	b	a	a	b	a	b	a
Marker6842	48.911	chr1A	a	b	b	b	b	b	a	b	a	a	a	a	b	b	b	a	a	a	a	b	b	a	a	a	b	b	a	b	b	b	a	b	b	h	b	b	a	a	a	a	b	a	a	b	a	b	a
Marker6940	49.117	chr1A	a	b	b	b	b	b	a	b	a	a	a	a	b	b	b	a	a	a	a	b	b	a	a	a	b	b	a	b	b	b	a	b	b	h	b	b	a	a	a	a	b	a	a	b	a	b	a
Marker7008	49.323	chr1A	a	b	b	b	b	b	a	b	a	a	a	a	b	b	b	a	a	a	a	b	b	a	a	a	b	b	a	b	b	b	a	b	b	h	b	b	a	a	a	a	b	a	a	b	a	b	a
Marker6989	49.788	chr1A	a	b	b	b	b	b	a	b	a	a	a	a	b	b	b	a	a	b	a	b	b	a	a	a	b	b	a	b	b	b	a	b	b	h	b	b	a	a	a	a	b	a	a	b	a	b	a
Marker7004	50.254	chr1A	a	b	b	b	b	b	a	b	a	a	a	a	b	b	b	a	a	b	a	b	b	a	a	a	b	b	a	b	b	b	a	b	b	h	b	b	a	a	a	a	b	a	a	b	a	b	a
Marker6987	50.46	chr1A	a	b	b	b	b	b	a	b	a	a	a	a	b	b	b	a	a	b	a	b	b	a	a	a	b	b	a	b	b	b	a	b	b	h	b	b	a	a	a	a	b	a	a	b	a	b	a
Marker7020	50.666	chr1A	a	b	b	b	b	b	a	b	a	a	a	a	b	b	b	a	a	b	a	b	b	a	a	a	b	b	a	b	b	b	a	b	b	h	b	b	a	a	a	a	b	a	a	b	a	b	a
Marker7027	50.872	chr1A	a	b	b	b	b	b	a	b	a	a	a	a	b	b	b	a	a	b	a	b	b	a	a	a	b	b	a	b	b	b	a	b	b	h	b	b	a	a	a	a	b	a	a	b	a	b	a
Marker7058	51.078	chr1A	a	b	b	b	b	b	a	b	a	a	a	a	b	b	b	a	a	b	a	b	b	a	a	a	b	b	a	b	b	b	a	b	b	h	b	b	a	a	a	a	b	a	a	b	a	b	a
Marker6971	51.389	chr1A	a	b	b	b	b	b	a	b	a	a	a	a	b	b	b	a	a	b	a	b	b	a	a	a	b	b	a	b	b	b	a	b	b	h	b	b	a	a	a	a	b	a	a	b	a	b	a
Marker6970	51.751	chr1A	a	b	b	b	b	b	a	b	a	a	a	a	b	b	b	a	a	b	a	b	b	a	a	a	b	b	a	b	b	b	a	b	b	b	b	b	a	a	a	a	b	a	a	b	a	b	a
Marker7026	52.537	chr1A	a	b	b	b	b	b	a	b	a	a	a	a	b	b	b	a	a	b	a	b	b	a	a	a	b	b	a	b	b	b	a	b	b	b	b	b	a	a	a	a	b	a	a	b	a	b	a
Marker7169	53.322	chr1A	a	b	b	b	b	b	b	b	a	a	a	a	b	b	b	a	a	b	a	b	b	a	a	a	b	b	a	b	b	b	a	b	b	b	b	b	a	a	a	a	b	a	a	b	a	b	a
Marker7072	53.322	chr1A	a	b	b	b	b	b	b	b	a	a	a	a	b	b	b	a	a	b	a	b	b	a	a	a	b	b	a	b	b	b	a	b	b	b	b	b	a	a	a	a	b	a	a	b	a	b	a
Marker7057	53.322	chr1A	a	b	b	b	b	b	b	b	a	a	a	a	b	b	b	a	a	b	a	b	b	a	a	a	b	b	a	b	b	b	a	b	b	b	b	b	a	a	a	a	b	a	a	b	a	b	a
Marker7211	53.322	chr1A	a	b	b	b	b	b	b	b	a	a	a	a	b	b	b	a	a	b	a	b	b	a	a	a	b	b	a	b	b	b	a	b	b	b	b	b	a	a	a	a	b	a	a	b	a	b	a
Marker7186	53.322	chr1A	a	b	b	b	b	b	b	b	a	a	a	a	b	b	b	a	a	b	a	b	b	a	a	a	b	b	a	b	b	b	a	b	b	b	b	b	a	a	a	a	b	a	a	b	a	b	a
Marker7177	53.322	chr1A	a	b	b	b	b	b	b	b	a	a	a	a	b	b	b	a	a	b	a	b	b	a	a	a	b	b	a	b	b	b	a	b	b	b	b	b	a	a	a	a	b	a	a	b	a	b	a
Marker7164	53.322	chr1A	a	b	b	b	b	b	b	b	a	a	a	a	b	b	b	a	a	b	a	b	b	a	a	a	b	b	a	b	b	b	a	b	b	b	b	b	a	a	a	a	b	a	a	b	a	b	a
Marker7140	53.322	chr1A	a	b	b	b	b	b	b	b	a	a	a	a	b	b	b	a	a	b	a	b	b	a	a	a	b	b	a	b	b	b	a	b	b	b	b	b	a	a	a	a	b	a	a	b	a	b	a
Marker7071	53.322	chr1A	a	b	b	b	b	b	b	b	a	a	a	a	b	b	b	a	a	b	a	b	b	a	a	a	b	b	a	b	b	b	a	b	b	b	b	b	a	a	a	a	b	a	a	b	a	b	a
Marker6990	53.322	chr1A	a	b	b	b	b	b	b	b	a	a	a	a	b	b	b	a	a	b	a	b	b	a	a	a	b	b	a	b	b	b	a	b	b	b	b	b	a	a	a	a	b	a	a	b	a	b	a
Marker6973	53.322	chr1A	a	b	b	b	b	b	b	b	a	a	a	a	b	b	b	a	a	b	a	b	b	a	a	a	b	b	a	b	b	b	a	b	b	b	b	b	a	a	a	a	b	a	a	b	a	b	a
Marker7073	53.581	chr1A	a	b	b	b	b	b	b	b	a	a	a	a	b	b	b	a	a	b	a	b	b	a	a	a	b	b	a	b	b	b	a	b	b	b	b	b	a	a	a	a	b	a	a	b	a	b	a
Marker7189	53.581	chr1A	a	b	b	b	b	b	b	b	a	a	a	a	b	b	b	a	a	b	a	b	b	a	a	a	b	b	a	b	b	b	a	b	b	b	b	b	a	a	a	a	b	a	a	b	a	b	a
Marker7197	53.84	chr1A	b	b	b	b	b	b	b	b	a	a	a	a	b	b	b	a	a	b	a	b	b	a	a	a	b	b	a	b	b	b	a	b	b	b	b	b	a	a	a	a	b	a	a	b	a	b	a
Marker7170	53.84	chr1A	b	b	b	b	b	b	b	b	a	a	a	a	b	b	b	a	a	b	a	b	b	a	a	a	b	b	a	b	b	b	a	b	b	b	b	b	a	a	a	a	b	a	a	b	a	b	a
Marker7286	54.361	chr1A	b	b	b	b	b	b	b	b	a	a	a	a	b	b	b	a	a	b	a	b	b	a	a	a	b	b	a	b	b	b	a	b	b	b	b	b	a	a	a	a	b	a	a	b	a	b	b
Marker7243	54.361	chr1A	b	b	b	b	b	b	b	b	a	a	a	a	b	b	b	a	a	b	a	b	b	a	a	a	b	b	a	b	b	b	a	b	b	b	b	b	a	a	a	a	b	a	a	b	a	b	b
Marker7198	54.882	chr1A	b	b	b	b	b	b	b	b	a	a	a	a	b	b	b	a	a	b	a	b	b	a	a	a	b	b	a	b	b	b	a	b	b	b	b	b	a	a	a	a	b	a	a	b	a	b	b
Marker7199	54.882	chr1A	b	b	b	b	b	b	b	b	a	a	a	a	b	b	b	a	a	b	a	b	b	a	a	a	b	b	a	b	b	b	a	b	b	b	b	b	a	a	a	a	b	a	a	b	a	b	b
Marker7200	54.882	chr1A	b	b	b	b	b	b	b	b	a	a	a	a	b	b	b	a	a	b	a	b	b	a	a	a	b	b	a	b	b	b	a	b	b	b	b	b	a	a	a	a	b	a	a	b	a	b	b
Marker7191	54.882	chr1A	b	b	b	b	b	b	b	b	a	a	a	a	b	b	b	a	a	b	a	b	b	a	a	a	b	b	a	b	b	b	a	b	b	b	b	b	a	a	a	a	b	a	a	b	a	b	b
Marker7224	54.882	chr1A	b	b	b	b	b	b	b	b	a	a	a	a	b	b	b	a	a	b	a	b	b	a	a	a	b	b	a	b	b	b	a	b	b	b	b	b	a	a	a	a	b	a	a	b	a	b	b
Marker7300	55.141	chr1A	b	b	b	b	b	b	a	b	a	a	a	a	b	b	b	a	a	b	a	b	b	a	a	a	b	b	a	b	b	b	a	b	b	b	b	b	a	a	a	a	b	a	a	b	a	b	b
Marker7192	55.4	chr1A	b	b	b	b	b	b	a	b	a	a	a	a	b	b	b	a	a	b	a	b	b	a	a	a	b	b	a	b	b	b	a	b	b	b	b	b	a	a	a	a	b	a	a	b	a	b	b
Marker7194	55.4	chr1A	b	b	b	b	b	b	a	b	a	a	a	a	b	b	b	a	a	b	a	b	b	a	a	a	b	b	a	b	b	b	a	b	b	b	b	b	a	a	a	a	b	a	a	b	a	b	b
Marker7193	55.4	chr1A	b	b	b	b	b	b	a	b	a	a	a	a	b	b	b	a	a	b	a	b	b	a	a	a	b	b	a	b	b	b	a	b	b	b	b	b	a	a	a	a	b	a	a	b	a	b	b
Marker7154	55.4	chr1A	b	b	b	b	b	b	a	b	a	a	a	a	b	b	b	a	a	b	a	b	b	a	a	a	b	b	a	b	b	b	a	b	b	b	b	b	a	a	a	a	b	a	a	b	a	b	b
Marker7241	55.4	chr1A	b	b	b	b	b	b	a	b	a	a	a	a	b	b	b	a	a	b	a	b	b	a	a	a	b	b	a	b	b	b	a	b	b	b	b	b	a	a	a	a	b	a	a	b	a	b	b
Marker7155	55.4	chr1A	b	b	b	b	b	b	a	b	a	a	a	a	b	b	b	a	a	b	a	b	b	a	a	a	b	b	a	b	b	b	a	b	b	b	b	b	a	a	a	a	b	a	a	b	a	b	b
Marker7234	55.4	chr1A	b	b	b	b	b	b	a	b	a	a	a	a	b	b	b	a	a	b	a	b	b	a	a	a	b	b	a	b	b	b	a	b	b	b	b	b	a	a	a	a	b	a	a	b	a	b	b
Marker7245	55.4	chr1A	b	b	b	b	b	b	a	b	a	a	a	a	b	b	b	a	a	b	a	b	b	a	a	a	b	b	a	b	b	b	a	b	b	b	b	b	a	a	a	a	b	a	a	b	a	b	b
Marker7306	55.4	chr1A	b	b	b	b	b	b	a	b	a	a	a	a	b	b	b	a	a	b	a	b	b	a	a	a	b	b	a	b	b	b	a	b	b	b	b	b	a	a	a	a	b	a	a	b	a	b	b
Marker7217	55.659	chr1A	b	b	b	b	b	b	a	b	a	a	a	a	b	b	b	a	a	b	a	b	b	a	a	a	b	b	a	b	b	b	a	b	b	b	b	b	a	a	a	a	b	a	a	b	a	b	b
Marker7252	55.659	chr1A	b	b	b	b	b	b	a	b	a	a	a	a	b	b	b	a	a	b	a	b	b	a	a	a	b	b	a	b	b	b	a	b	b	b	b	b	a	a	a	a	b	a	a	b	a	b	b
Marker7313	55.659	chr1A	b	b	b	b	b	b	a	b	a	a	a	a	b	b	b	a	a	b	a	b	b	a	a	a	b	b	a	b	b	b	a	b	b	b	b	b	a	a	a	a	b	a	a	b	a	b	b
Marker7244	56.445	chr1A	b	b	b	b	b	b	a	b	a	a	a	b	b	b	b	a	a	b	a	b	b	a	a	a	b	b	a	b	b	b	b	b	b	b	b	b	a	a	a	a	b	a	a	b	a	b	b
Marker7348	56.445	chr1A	b	b	b	b	b	b	a	b	a	a	a	b	b	b	b	a	a	b	a	b	b	a	a	a	b	b	a	b	b	b	b	b	b	b	b	b	a	a	a	a	b	a	a	b	a	b	b
Marker7316	56.445	chr1A	b	b	b	b	b	b	a	b	a	a	a	b	b	b	b	a	a	b	a	b	b	a	a	a	b	b	a	b	b	b	b	b	b	b	b	b	a	a	a	a	b	a	a	b	a	b	b
Marker7251	56.704	chr1A	b	b	b	b	b	b	a	b	a	a	a	b	b	b	b	a	a	b	a	b	b	a	a	a	b	b	a	b	b	b	b	b	b	b	b	b	a	a	a	a	b	a	a	b	a	b	b
Marker7370	56.704	chr1A	b	b	b	b	b	b	a	b	a	a	a	b	b	b	b	a	a	b	a	b	b	a	a	a	b	b	a	b	b	b	b	b	b	b	b	b	a	a	a	a	b	a	a	b	a	b	b
Marker7369	56.704	chr1A	b	b	b	b	b	b	a	b	a	a	a	b	b	b	b	a	a	b	a	b	b	a	a	a	b	b	a	b	b	b	b	b	b	b	b	b	a	a	a	a	b	a	a	b	a	b	b
Marker7363	57.756	chr1A	b	b	b	b	b	b	a	b	a	a	a	b	b	b	b	a	a	b	a	b	b	a	a	a	b	a	a	b	b	b	b	b	b	b	b	b	a	a	a	a	b	a	a	b	a	b	b
Marker7385	58.277	chr1A	b	b	b	b	b	b	a	b	a	a	a	b	b	b	b	a	a	b	a	b	b	a	a	a	b	a	a	b	b	b	b	b	b	b	b	b	a	a	a	a	b	a	a	b	a	b	b
Marker7344	59.063	chr1A	b	b	b	b	b	b	a	b	a	a	a	b	b	b	b	a	a	b	a	b	b	a	a	a	b	a	a	b	b	b	b	b	b	b	b	b	a	a	a	a	b	a	a	b	a	b	b
Marker7389	62.364	chr1A	b	b	b	b	b	b	a	b	a	a	a	b	b	b	b	a	a	b	a	b	b	a	a	a	a	a	a	b	b	b	b	b	b	b	b	b	a	b	a	a	b	a	a	b	a	b	b
Marker7462	62.623	chr1A	b	b	b	b	b	b	a	b	a	a	a	b	b	b	b	a	a	b	a	b	b	a	a	a	a	a	a	b	b	b	b	b	b	b	b	b	a	b	a	a	b	a	a	b	a	b	b
Marker7460	62.623	chr1A	b	b	b	b	b	b	a	b	a	a	a	b	b	b	b	a	a	b	a	b	b	a	a	a	a	a	a	b	b	b	b	b	b	b	b	b	a	b	a	a	b	a	a	b	a	b	b
Marker7531	63.144	chr1A	b	b	b	b	b	b	a	b	a	a	a	b	b	b	b	a	a	b	a	b	b	a	a	a	a	a	a	b	b	b	b	b	b	b	b	b	a	b	a	a	b	a	a	b	a	b	b
Marker7528	63.144	chr1A	b	b	b	b	b	b	a	b	a	a	a	b	b	b	b	a	a	b	a	b	b	a	a	a	a	a	a	b	b	b	b	b	b	b	b	b	a	b	a	a	b	a	a	b	a	b	b
Marker7367	63.665	chr1A	b	b	b	b	b	b	a	b	a	a	a	b	b	b	b	a	a	b	a	b	b	b	a	a	a	a	a	b	b	b	b	b	b	b	b	b	a	b	a	a	b	a	a	b	a	b	b
Marker7466	63.665	chr1A	b	b	b	b	b	b	a	b	a	a	a	b	b	b	b	a	a	b	a	b	b	b	a	a	a	a	a	b	b	b	b	b	b	b	b	b	a	b	a	a	b	a	a	b	a	b	b
Marker7393	63.665	chr1A	b	b	b	b	b	b	a	b	a	a	a	b	b	b	b	a	a	b	a	b	b	b	a	a	a	a	a	b	b	b	b	b	b	b	b	b	a	b	a	a	b	a	a	b	a	b	b
Marker7532	63.665	chr1A	b	b	b	b	b	b	a	b	a	a	a	b	b	b	b	a	a	b	a	b	b	b	a	a	a	a	a	b	b	b	b	b	b	b	b	b	a	b	a	a	b	a	a	b	a	b	b
Marker7522	63.665	chr1A	b	b	b	b	b	b	a	b	a	a	a	b	b	b	b	a	a	b	a	b	b	b	a	a	a	a	a	b	b	b	b	b	b	b	b	b	a	b	a	a	b	a	a	b	a	b	b
Marker7521	63.924	chr1A	b	b	b	b	b	b	a	b	a	a	a	b	b	b	b	a	a	b	a	b	b	b	a	a	a	a	a	b	b	b	b	b	b	b	b	b	a	b	a	a	b	a	a	b	a	b	b
Marker7595	65.52	chr1A	b	b	b	b	b	b	a	b	a	a	a	b	b	b	b	a	a	b	a	b	b	b	a	a	a	a	a	b	b	b	b	b	b	b	b	b	a	b	a	a	b	a	a	b	a	b	b
Marker7594	66.306	chr1A	b	b	b	b	b	b	b	b	a	a	a	b	b	b	b	a	a	b	a	b	b	b	a	a	a	a	a	b	b	b	b	b	b	b	b	b	a	b	a	a	b	a	a	b	a	b	b
Marker7660	71.437	chr1A	b	a	b	b	b	b	b	b	a	a	a	b	b	b	b	b	a	b	a	b	b	b	a	a	a	a	a	b	b	a	b	b	b	b	b	b	a	b	a	a	b	a	a	b	a	b	b
Marker7533	72.223	chr1A	b	a	b	b	b	b	b	b	a	a	a	b	b	b	b	b	a	b	a	b	b	b	a	a	a	a	a	b	b	a	b	b	a	b	b	b	a	b	a	a	b	a	a	b	a	b	b
Marker7608	72.482	chr1A	b	a	b	b	a	b	b	b	a	a	a	b	b	b	b	b	a	b	a	b	b	b	a	a	a	a	a	b	b	a	b	b	a	b	b	b	a	b	a	a	b	a	a	b	a	b	b
Marker7664	76.378	chr1A	b	a	b	b	a	b	b	b	a	b	a	b	b	b	b	b	b	b	a	b	b	b	a	a	a	a	a	b	b	a	b	b	a	b	b	b	a	b	a	a	b	a	b	b	b	b	b
Marker7672	76.899	chr1A	b	a	b	b	a	b	b	b	a	b	a	b	b	b	b	b	b	b	a	b	b	b	a	a	a	a	a	b	b	a	b	b	a	b	b	b	a	b	a	a	b	a	b	b	b	b	b
Marker7663	76.899	chr1A	b	a	b	b	a	b	b	b	a	b	a	b	b	b	b	b	b	b	a	b	b	b	a	a	a	a	a	b	b	a	b	b	a	b	b	b	a	b	a	a	b	a	b	b	b	b	b
Marker7534	77.158	chr1A	b	a	b	b	a	b	b	a	a	b	a	b	b	b	b	b	b	b	a	b	b	b	a	a	a	a	a	b	b	a	b	b	a	b	b	b	a	b	a	a	b	a	b	b	b	b	b
Marker7593	77.158	chr1A	b	a	b	b	a	b	b	a	a	b	a	b	b	b	b	b	b	b	a	b	b	b	a	a	a	a	a	b	b	a	b	b	a	b	b	b	a	b	a	a	b	a	b	b	b	b	b
Marker7621	77.158	chr1A	b	a	b	b	a	b	b	a	a	b	a	b	b	b	b	b	b	b	a	b	b	b	a	a	a	a	a	b	b	a	b	b	a	b	b	b	a	b	a	a	b	a	b	b	b	b	b
Marker7669	77.417	chr1A	b	a	b	b	a	b	b	a	a	b	a	b	b	b	b	b	b	b	a	a	b	b	a	a	a	a	a	b	b	a	b	b	a	b	b	b	a	b	a	a	b	a	b	b	b	b	b
Marker7550	77.938	chr1A	b	a	b	b	a	b	b	a	a	b	a	b	b	b	b	b	b	b	a	a	b	b	a	a	a	a	a	b	b	a	b	b	a	b	b	b	a	b	a	a	b	a	b	b	b	b	b
Marker7902	77.938	chr1A	b	a	b	b	a	b	b	a	a	b	a	b	b	b	b	b	b	b	a	a	b	b	a	a	a	a	a	b	b	a	b	b	a	b	b	b	a	b	a	a	b	a	b	b	b	b	b
Marker7712	77.938	chr1A	b	a	b	b	a	b	b	a	a	b	a	b	b	b	b	b	b	b	a	a	b	b	a	a	a	a	a	b	b	a	b	b	a	b	b	b	a	b	a	a	b	a	b	b	b	b	b
Marker7895	78.197	chr1A	b	a	b	b	a	b	b	a	a	b	a	b	b	b	b	b	b	b	a	a	b	b	a	a	a	a	a	b	b	a	b	b	a	b	b	b	a	b	a	a	b	a	b	b	b	b	b
Marker7671	78.197	chr1A	b	a	b	b	a	b	b	a	a	b	a	b	b	b	b	b	b	b	a	a	b	b	a	a	a	a	a	b	b	a	b	b	a	b	b	b	a	b	a	a	b	a	b	b	b	b	b
Marker7677	78.456	chr1A	b	a	b	b	a	b	b	a	a	b	a	b	b	b	b	b	b	b	a	a	b	b	a	a	a	a	a	b	b	a	b	b	a	b	b	b	a	b	a	a	b	a	b	b	b	b	b
Marker8073	78.977	chr1A	b	a	b	b	a	b	b	a	a	b	a	b	b	b	b	b	b	b	a	a	b	b	a	a	b	a	a	b	b	a	b	b	a	b	b	b	a	b	a	a	b	a	b	b	b	b	b
Marker7714	80.3	chr1A	b	a	b	b	a	b	b	a	a	b	a	b	b	b	b	b	b	b	a	a	b	b	a	b	b	a	a	b	b	a	b	b	a	b	b	b	a	b	a	a	b	a	b	b	b	b	b
Marker8075	80.3	chr1A	b	a	b	b	a	b	b	a	a	b	a	b	b	b	b	b	b	b	a	a	b	b	a	b	b	a	a	b	b	a	b	b	a	b	b	b	a	b	a	a	b	a	b	b	b	b	b
Marker7673	81.353	chr1A	b	a	b	b	a	a	b	a	a	b	a	b	b	b	b	b	b	b	a	a	b	b	a	b	b	a	a	b	b	a	b	b	a	a	b	b	a	b	a	a	b	a	b	b	b	b	b
Marker7674	81.353	chr1A	b	a	b	b	a	a	b	a	a	b	a	b	b	b	b	b	b	b	a	a	b	b	a	b	b	a	a	b	b	a	b	b	a	a	b	b	a	b	a	a	b	a	b	b	b	b	b
Marker7675	81.353	chr1A	b	a	b	b	a	a	b	a	a	b	a	b	b	b	b	b	b	b	a	a	b	b	a	b	b	a	a	b	b	a	b	b	a	a	b	b	a	b	a	a	b	a	b	b	b	b	b
Marker7676	81.353	chr1A	b	a	b	b	a	a	b	a	a	b	a	b	b	b	b	b	b	b	a	a	b	b	a	b	b	a	a	b	b	a	b	b	a	a	b	b	a	b	a	a	b	a	b	b	b	b	b
Marker7998	81.353	chr1A	b	a	b	b	a	a	b	a	a	b	a	b	b	b	b	b	b	b	a	a	b	b	a	b	b	a	a	b	b	a	b	b	a	a	b	b	a	b	a	a	b	a	b	b	b	b	b
Marker8074	81.353	chr1A	b	a	b	b	a	a	b	a	a	b	a	b	b	b	b	b	b	b	a	a	b	b	a	b	b	a	a	b	b	a	b	b	a	a	b	b	a	b	a	a	b	a	b	b	b	b	b
Marker7786	81.612	chr1A	b	a	b	b	a	a	b	a	a	b	a	b	b	b	b	b	b	b	a	a	b	b	a	b	b	a	a	b	b	a	b	b	a	a	b	b	a	b	a	a	b	a	b	b	b	b	b
Marker7904	81.612	chr1A	b	a	b	b	a	a	b	a	a	b	a	b	b	b	b	b	b	b	a	a	b	b	a	b	b	a	a	b	b	a	b	b	a	a	b	b	a	b	a	a	b	a	b	b	b	b	b
Marker7903	81.871	chr1A	b	a	b	b	a	a	b	a	a	b	a	b	b	b	b	b	b	b	a	a	b	b	a	b	b	a	a	b	b	a	b	b	a	a	b	b	a	b	a	a	b	a	b	b	b	b	b
Marker7965	81.871	chr1A	b	a	b	b	a	a	b	a	a	b	a	b	b	b	b	b	b	b	a	a	b	b	a	b	b	a	a	b	b	a	b	b	a	a	b	b	a	b	a	a	b	a	b	b	b	b	b
Marker7809	83.468	chr1A	b	a	b	b	a	a	b	a	a	b	a	b	b	b	b	b	b	b	a	a	a	b	a	b	b	a	a	b	b	b	b	b	a	a	b	b	a	b	a	a	b	a	b	b	b	b	b
Marker7836	83.727	chr1A	b	a	b	b	a	a	b	a	a	b	a	b	b	b	b	b	b	b	a	a	a	b	a	b	b	a	a	b	b	b	b	b	a	a	b	b	a	b	a	a	b	a	b	b	b	b	b
Marker7992	83.727	chr1A	b	a	b	b	a	a	b	a	a	b	a	b	b	b	b	b	b	b	a	a	a	b	a	b	b	a	a	b	b	b	b	b	a	a	b	b	a	b	a	a	b	a	b	b	b	b	b
Marker7993	83.727	chr1A	b	a	b	b	a	a	b	a	a	b	a	b	b	b	b	b	b	b	a	a	a	b	a	b	b	a	a	b	b	b	b	b	a	a	b	b	a	b	a	a	b	a	b	b	b	b	b
Marker8053	83.727	chr1A	b	a	b	b	a	a	b	a	a	b	a	b	b	b	b	b	b	b	a	a	a	b	a	b	b	a	a	b	b	b	b	b	a	a	b	b	a	b	a	a	b	a	b	b	b	b	b
Marker7877	83.727	chr1A	b	a	b	b	a	a	b	a	a	b	a	b	b	b	b	b	b	b	a	a	a	b	a	b	b	a	a	b	b	b	b	b	a	a	b	b	a	b	a	a	b	a	b	b	b	b	b
Marker7864	83.727	chr1A	b	a	b	b	a	a	b	a	a	b	a	b	b	b	b	b	b	b	a	a	a	b	a	b	b	a	a	b	b	b	b	b	a	a	b	b	a	b	a	a	b	a	b	b	b	b	b
Marker7912	83.727	chr1A	b	a	b	b	a	a	b	a	a	b	a	b	b	b	b	b	b	b	a	a	a	b	a	b	b	a	a	b	b	b	b	b	a	a	b	b	a	b	a	a	b	a	b	b	b	b	b
Marker7787	83.727	chr1A	b	a	b	b	a	a	b	a	a	b	a	b	b	b	b	b	b	b	a	a	a	b	a	b	b	a	a	b	b	b	b	b	a	a	b	b	a	b	a	a	b	a	b	b	b	b	b
Marker7729	83.727	chr1A	b	a	b	b	a	a	b	a	a	b	a	b	b	b	b	b	b	b	a	a	a	b	a	b	b	a	a	b	b	b	b	b	a	a	b	b	a	b	a	a	b	a	b	b	b	b	b
Marker7818	83.83	chr1A	b	a	b	b	a	a	b	a	a	b	a	b	b	b	b	b	b	b	a	a	a	b	a	b	b	a	a	b	b	b	b	b	a	a	b	b	a	b	a	a	b	a	b	b	b	b	b
Marker7731	83.83	chr1A	b	a	b	b	a	a	b	a	a	b	a	b	b	b	b	b	b	b	a	a	a	b	a	b	b	a	a	b	b	b	b	b	a	a	b	b	a	b	a	a	b	a	b	b	b	b	b
Marker7869	83.83	chr1A	b	a	b	b	a	a	b	a	a	b	a	b	b	b	b	b	b	b	a	a	a	b	a	b	b	a	a	b	b	b	b	b	a	a	b	b	a	b	a	a	b	a	b	b	b	b	b
Marker7990	83.83	chr1A	b	a	b	b	a	a	b	a	a	b	a	b	b	b	b	b	b	b	a	a	a	b	a	b	b	a	a	b	b	b	b	b	a	a	b	b	a	b	a	a	b	a	b	b	b	b	b
Marker7730	83.83	chr1A	b	a	b	b	a	a	b	a	a	b	a	b	b	b	b	b	b	b	a	a	a	b	a	b	b	a	a	b	b	b	b	b	a	a	b	b	a	b	a	a	b	a	b	b	b	b	b
Marker7732	83.83	chr1A	b	a	b	b	a	a	b	a	a	b	a	b	b	b	b	b	b	b	a	a	a	b	a	b	b	a	a	b	b	b	b	b	a	a	b	b	a	b	a	a	b	a	b	b	b	b	b
Marker7991	83.83	chr1A	b	a	b	b	a	a	b	a	a	b	a	b	b	b	b	b	b	b	a	a	a	b	a	b	b	a	a	b	b	b	b	b	a	a	b	b	a	b	a	a	b	a	b	b	b	b	b
Marker7819	83.83	chr1A	b	a	b	b	a	a	b	a	a	b	a	b	b	b	b	b	b	b	a	a	a	b	a	b	b	a	a	b	b	b	b	b	a	a	b	b	a	b	a	a	b	a	b	b	b	b	b
Marker7733	83.83	chr1A	b	a	b	b	a	a	b	a	a	b	a	b	b	b	b	b	b	b	a	a	a	b	a	b	b	a	a	b	b	b	b	b	a	a	b	b	a	b	a	a	b	a	b	b	b	b	b
Marker7727	83.83	chr1A	b	a	b	b	a	a	b	a	a	b	a	b	b	b	b	b	b	b	a	a	a	b	a	b	b	a	a	b	b	b	b	b	a	a	b	b	a	b	a	a	b	a	b	b	b	b	b
Marker7894	83.83	chr1A	b	a	b	b	a	a	b	a	a	b	a	b	b	b	b	b	b	b	a	a	a	b	a	b	b	a	a	b	b	b	b	b	a	a	b	b	a	b	a	a	b	a	b	b	b	b	b
Marker7876	83.83	chr1A	b	a	b	b	a	a	b	a	a	b	a	b	b	b	b	b	b	b	a	a	a	b	a	b	b	a	a	b	b	b	b	b	a	a	b	b	a	b	a	a	b	a	b	b	b	b	b
Marker8071	83.83	chr1A	b	a	b	b	a	a	b	a	a	b	a	b	b	b	b	b	b	b	a	a	a	b	a	b	b	a	a	b	b	b	b	b	a	a	b	b	a	b	a	a	b	a	b	b	b	b	b
Marker8072	83.83	chr1A	b	a	b	b	a	a	b	a	a	b	a	b	b	b	b	b	b	b	a	a	a	b	a	b	b	a	a	b	b	b	b	b	a	a	b	b	a	b	a	a	b	a	b	b	b	b	b
Marker7920	83.83	chr1A	b	a	b	b	a	a	b	a	a	b	a	b	b	b	b	b	b	b	a	a	a	b	a	b	b	a	a	b	b	b	b	b	a	a	b	b	a	b	a	a	b	a	b	b	b	b	b
Marker7740	83.83	chr1A	b	a	b	b	a	a	b	a	a	b	a	b	b	b	b	b	b	b	a	a	a	b	a	b	b	a	a	b	b	b	b	b	a	a	b	b	a	b	a	a	b	a	b	b	b	b	b
Marker8052	83.83	chr1A	b	a	b	b	a	a	b	a	a	b	a	b	b	b	b	b	b	b	a	a	a	b	a	b	b	a	a	b	b	b	b	b	a	a	b	b	a	b	a	a	b	a	b	b	b	b	b
Marker8112	84.14	chr1A	b	a	b	b	a	a	b	a	a	b	a	b	b	b	b	b	b	b	a	a	a	b	a	b	b	a	a	b	b	b	b	b	a	a	b	b	a	b	a	a	b	a	b	b	b	b	b
Marker7948	84.243	chr1A	b	a	b	b	a	a	b	a	a	b	a	b	b	b	b	b	b	b	a	a	a	b	a	b	b	a	a	b	b	b	b	b	a	a	b	b	a	b	a	a	b	a	b	b	b	b	b
Marker8117	84.243	chr1A	b	a	b	b	a	a	b	a	a	b	a	b	b	b	b	b	b	b	a	a	a	b	a	b	b	a	a	b	b	b	b	b	a	a	b	b	a	b	a	a	b	a	b	b	b	b	b
Marker8060	84.243	chr1A	b	a	b	b	a	a	b	a	a	b	a	b	b	b	b	b	b	b	a	a	a	b	a	b	b	a	a	b	b	b	b	b	a	a	b	b	a	b	a	a	b	a	b	b	b	b	b
Marker8050	84.243	chr1A	b	a	b	b	a	a	b	a	a	b	a	b	b	b	b	b	b	b	a	a	a	b	a	b	b	a	a	b	b	b	b	b	a	a	b	b	a	b	a	a	b	a	b	b	b	b	b
Marker8049	84.243	chr1A	b	a	b	b	a	a	b	a	a	b	a	b	b	b	b	b	b	b	a	a	a	b	a	b	b	a	a	b	b	b	b	b	a	a	b	b	a	b	a	a	b	a	b	b	b	b	b
Marker7887	84.243	chr1A	b	a	b	b	a	a	b	a	a	b	a	b	b	b	b	b	b	b	a	a	a	b	a	b	b	a	a	b	b	b	b	b	a	a	b	b	a	b	a	a	b	a	b	b	b	b	b
Marker7889	84.243	chr1A	b	a	b	b	a	a	b	a	a	b	a	b	b	b	b	b	b	b	a	a	a	b	a	b	b	a	a	b	b	b	b	b	a	a	b	b	a	b	a	a	b	a	b	b	b	b	b
Marker7939	84.243	chr1A	b	a	b	b	a	a	b	a	a	b	a	b	b	b	b	b	b	b	a	a	a	b	a	b	b	a	a	b	b	b	b	b	a	a	b	b	a	b	a	a	b	a	b	b	b	b	b
Marker7938	84.243	chr1A	b	a	b	b	a	a	b	a	a	b	a	b	b	b	b	b	b	b	a	a	a	b	a	b	b	a	a	b	b	b	b	b	a	a	b	b	a	b	a	a	b	a	b	b	b	b	b
Marker7937	84.243	chr1A	b	a	b	b	a	a	b	a	a	b	a	b	b	b	b	b	b	b	a	a	a	b	a	b	b	a	a	b	b	b	b	b	a	a	b	b	a	b	a	a	b	a	b	b	b	b	b
Marker7810	84.243	chr1A	b	a	b	b	a	a	b	a	a	b	a	b	b	b	b	b	b	b	a	a	a	b	a	b	b	a	a	b	b	b	b	b	a	a	b	b	a	b	a	a	b	a	b	b	b	b	b
Marker8116	84.243	chr1A	b	a	b	b	a	a	b	a	a	b	a	b	b	b	b	b	b	b	a	a	a	b	a	b	b	a	a	b	b	b	b	b	a	a	b	b	a	b	a	a	b	a	b	b	b	b	b
Marker8061	84.503	chr1A	b	a	b	b	a	a	b	b	a	b	a	b	b	b	b	b	b	b	a	a	a	b	a	b	b	a	a	b	b	b	b	b	a	a	b	b	a	b	a	a	b	a	b	b	b	b	b
Marker8092	84.503	chr1A	b	a	b	b	a	a	b	b	a	b	a	b	b	b	b	b	b	b	a	a	a	b	a	b	b	a	a	b	b	b	b	b	a	a	b	b	a	b	a	a	b	a	b	b	b	b	b
Marker8021	84.503	chr1A	b	a	b	b	a	a	b	b	a	b	a	b	b	b	b	b	b	b	a	a	a	b	a	b	b	a	a	b	b	b	b	b	a	a	b	b	a	b	a	a	b	a	b	b	b	b	b
Marker8051	84.503	chr1A	b	a	b	b	a	a	b	b	a	b	a	b	b	b	b	b	b	b	a	a	a	b	a	b	b	a	a	b	b	b	b	b	a	a	b	b	a	b	a	a	b	a	b	b	b	b	b
Marker7785	84.503	chr1A	b	a	b	b	a	a	b	b	a	b	a	b	b	b	b	b	b	b	a	a	a	b	a	b	b	a	a	b	b	b	b	b	a	a	b	b	a	b	a	a	b	a	b	b	b	b	b
Marker7722	84.503	chr1A	b	a	b	b	a	a	b	b	a	b	a	b	b	b	b	b	b	b	a	a	a	b	a	b	b	a	a	b	b	b	b	b	a	a	b	b	a	b	a	a	b	a	b	b	b	b	b
Marker8136	84.503	chr1A	b	a	b	b	a	a	b	b	a	b	a	b	b	b	b	b	b	b	a	a	a	b	a	b	b	a	a	b	b	b	b	b	a	a	b	b	a	b	a	a	b	a	b	b	b	b	b
Marker7783	84.762	chr1A	b	a	b	b	a	a	b	b	a	b	a	b	b	b	b	b	b	b	a	a	a	b	a	b	b	a	a	b	b	b	b	b	a	a	b	b	a	b	a	a	b	a	b	b	b	b	b
Marker8046	84.762	chr1A	b	a	b	b	a	a	b	b	a	b	a	b	b	b	b	b	b	b	a	a	a	b	a	b	b	a	a	b	b	b	b	b	a	a	b	b	a	b	a	a	b	a	b	b	b	b	b
Marker8062	84.762	chr1A	b	a	b	b	a	a	b	b	a	b	a	b	b	b	b	b	b	b	a	a	a	b	a	b	b	a	a	b	b	b	b	b	a	a	b	b	a	b	a	a	b	a	b	b	b	b	b
Marker8058	84.762	chr1A	b	a	b	b	a	a	b	b	a	b	a	b	b	b	b	b	b	b	a	a	a	b	a	b	b	a	a	b	b	b	b	b	a	a	b	b	a	b	a	a	b	a	b	b	b	b	b
Marker8059	84.762	chr1A	b	a	b	b	a	a	b	b	a	b	a	b	b	b	b	b	b	b	a	a	a	b	a	b	b	a	a	b	b	b	b	b	a	a	b	b	a	b	a	a	b	a	b	b	b	b	b
Marker7751	85.021	chr1A	b	a	b	b	a	a	b	b	a	b	a	b	b	b	b	b	b	b	a	a	a	b	a	b	b	a	a	b	b	b	b	b	a	a	b	b	a	b	a	a	b	a	b	b	b	b	b
Marker7784	85.021	chr1A	b	a	b	b	a	a	b	b	a	b	a	b	b	b	b	b	b	b	a	a	a	b	a	b	b	a	a	b	b	b	b	b	a	a	b	b	a	b	a	a	b	a	b	b	b	b	b
Marker8197	85.021	chr1A	b	a	b	b	a	a	b	b	a	b	a	b	b	b	b	b	b	b	a	a	a	b	a	b	b	a	a	b	b	b	b	b	a	a	b	b	a	b	a	a	b	a	b	b	b	b	b
Marker8187	85.021	chr1A	b	a	b	b	a	a	b	b	a	b	a	b	b	b	b	b	b	b	a	a	a	b	a	b	b	a	a	b	b	b	b	b	a	a	b	b	a	b	a	a	b	a	b	b	b	b	b
Marker7721	85.28	chr1A	b	a	b	b	a	a	b	b	a	b	a	b	b	b	b	b	b	b	a	a	a	b	a	b	b	a	a	b	b	b	b	b	a	a	b	b	a	b	a	a	b	a	b	b	b	b	b
Marker7752	85.28	chr1A	b	a	b	b	a	a	b	b	a	b	a	b	b	b	b	b	b	b	a	a	a	b	a	b	b	a	a	b	b	b	b	b	a	a	b	b	a	b	a	a	b	a	b	b	b	b	b
Marker8196	85.28	chr1A	b	a	b	b	a	a	b	b	a	b	a	b	b	b	b	b	b	b	a	a	a	b	a	b	b	a	a	b	b	b	b	b	a	a	b	b	a	b	a	a	b	a	b	b	b	b	b
Marker8203	85.28	chr1A	b	a	b	b	a	a	b	b	a	b	a	b	b	b	b	b	b	b	a	a	a	b	a	b	b	a	a	b	b	b	b	b	a	a	b	b	a	b	a	a	b	a	b	b	b	b	b
Marker8263	85.801	chr1A	b	a	b	b	a	a	b	b	a	b	a	b	b	b	b	b	b	b	a	a	a	b	a	b	b	a	a	b	b	b	b	b	a	a	b	b	a	b	a	a	b	a	b	b	b	b	b
Marker8222	85.801	chr1A	b	a	b	b	a	a	b	b	a	b	a	b	b	b	b	b	b	b	a	a	a	b	a	b	b	a	a	b	b	b	b	b	a	a	b	b	a	b	a	a	b	a	b	b	b	b	b
Marker8246	90.932	chr1A	b	a	b	b	b	a	b	b	a	b	a	b	b	b	b	b	a	b	a	b	a	b	a	b	b	a	a	b	b	b	b	b	b	a	b	b	a	b	a	a	a	a	b	b	b	b	b
Marker8281	95.132	chr1A	b	a	b	b	b	a	b	b	a	b	a	b	b	b	b	b	a	b	a	b	a	b	a	b	a	a	a	b	b	a	b	b	b	a	b	b	b	b	a	a	a	a	a	b	b	b	b
Marker8202	96.185	chr1A	b	a	b	b	b	a	b	a	a	b	a	b	b	b	b	b	a	b	a	b	a	b	b	b	a	a	a	b	b	a	b	b	b	a	b	b	b	b	a	a	a	a	a	b	b	b	b
Marker8283	96.185	chr1A	b	a	b	b	b	a	b	a	a	b	a	b	b	b	b	b	a	b	a	b	a	b	b	b	a	a	a	b	b	a	b	b	b	a	b	b	b	b	a	a	a	a	a	b	b	b	b
Marker8280	96.97	chr1A	b	a	b	b	b	a	b	a	a	b	a	b	b	b	b	b	a	b	a	b	a	b	b	b	a	a	a	b	b	a	b	b	b	a	b	b	b	b	a	a	a	a	a	b	b	b	b
Marker8262	96.97	chr1A	b	a	b	b	b	a	b	a	a	b	a	b	b	b	b	b	a	b	a	b	a	b	b	b	a	a	a	b	b	a	b	b	b	a	b	b	b	b	a	a	a	a	a	b	b	b	b
Marker8234	96.97	chr1A	b	a	b	b	b	a	b	a	a	b	a	b	b	b	b	b	a	b	a	b	a	b	b	b	a	a	a	b	b	a	b	b	b	a	b	b	b	b	a	a	a	a	a	b	b	b	b
Marker1177	99.122	chr1A	b	a	a	b	b	b	b	a	a	b	a	b	b	b	b	b	a	b	a	b	a	b	b	b	a	a	a	b	b	a	b	b	b	a	a	b	b	b	a	a	a	a	a	b	b	b	b
Marker1184	99.122	chr1A	b	a	a	b	b	b	b	a	a	b	a	b	b	b	b	b	a	b	a	b	a	b	b	b	a	a	a	b	b	a	b	b	b	a	a	b	b	b	a	a	a	a	a	b	b	b	b
Marker1183	99.122	chr1A	b	a	a	b	b	b	b	a	a	b	a	b	b	b	b	b	a	b	a	b	a	b	b	b	a	a	a	b	b	a	b	b	b	a	a	b	b	b	a	a	a	a	a	b	b	b	b
Marker1178	99.122	chr1A	b	a	a	b	b	b	b	a	a	b	a	b	b	b	b	b	a	b	a	b	a	b	b	b	a	a	a	b	b	a	b	b	b	a	a	b	b	b	a	a	a	a	a	b	b	b	b
Marker8348	0	chr1B	b	b	a	a	a	b	b	b	a	b	a	b	b	a	b	b	b	a	b	b	b	a	b	b	b	a	b	b	b	b	a	b	a	b	a	b	b	a	a	a	a	b	a	b	a	a	a
Marker8346	0	chr1B	b	b	a	a	a	b	b	b	a	b	a	b	b	a	b	b	b	a	b	b	b	a	b	b	b	a	b	b	b	b	a	b	a	b	a	b	b	a	a	a	a	b	a	b	a	a	a
Marker8319	0	chr1B	b	b	a	a	a	b	b	b	a	b	a	b	b	a	b	b	b	a	b	b	b	a	b	b	b	a	b	b	b	b	a	b	a	b	a	b	b	a	a	a	a	b	a	b	a	a	a
Marker8635	0	chr1B	b	b	a	a	a	b	b	b	a	b	a	b	b	a	b	b	b	a	b	b	b	a	b	b	b	a	b	b	b	b	a	b	a	b	a	b	b	a	a	a	a	b	a	b	a	a	a
Marker8378	0	chr1B	b	b	a	a	a	b	b	b	a	b	a	b	b	a	b	b	b	a	b	b	b	a	b	b	b	a	b	b	b	b	a	b	a	b	a	b	b	a	a	a	a	b	a	b	a	a	a
Marker8345	0	chr1B	b	b	a	a	a	b	b	b	a	b	a	b	b	a	b	b	b	a	b	b	b	a	b	b	b	a	b	b	b	b	a	b	a	b	a	b	b	a	a	a	a	b	a	b	a	a	a
Marker8336	0	chr1B	b	b	a	a	a	b	b	b	a	b	a	b	b	a	b	b	b	a	b	b	b	a	b	b	b	a	b	b	b	b	a	b	a	b	a	b	b	a	a	a	a	b	a	b	a	a	a
Marker8518	0	chr1B	b	b	a	a	a	b	b	b	a	b	a	b	b	a	b	b	b	a	b	b	b	a	b	b	b	a	b	b	b	b	a	b	a	b	a	b	b	a	a	a	a	b	a	b	a	a	a
Marker8490	0	chr1B	b	b	a	a	a	b	b	b	a	b	a	b	b	a	b	b	b	a	b	b	b	a	b	b	b	a	b	b	b	b	a	b	a	b	a	b	b	a	a	a	a	b	a	b	a	a	a
Marker8373	0	chr1B	b	b	a	a	a	b	b	b	a	b	a	b	b	a	b	b	b	a	b	b	b	a	b	b	b	a	b	b	b	b	a	b	a	b	a	b	b	a	a	a	a	b	a	b	a	a	a
Marker8353	0	chr1B	b	b	a	a	a	b	b	b	a	b	a	b	b	a	b	b	b	a	b	b	b	a	b	b	b	a	b	b	b	b	a	b	a	b	a	b	b	a	a	a	a	b	a	b	a	a	a
Marker8437	0	chr1B	b	b	a	a	a	b	b	b	a	b	a	b	b	a	b	b	b	a	b	b	b	a	b	b	b	a	b	b	b	b	a	b	a	b	a	b	b	a	a	a	a	b	a	b	a	a	a
Marker8471	0	chr1B	b	b	a	a	a	b	b	b	a	b	a	b	b	a	b	b	b	a	b	b	b	a	b	b	b	a	b	b	b	b	a	b	a	b	a	b	b	a	a	a	a	b	a	b	a	a	a
Marker8501	0	chr1B	b	b	a	a	a	b	b	b	a	b	a	b	b	a	b	b	b	a	b	b	b	a	b	b	b	a	b	b	b	b	a	b	a	b	a	b	b	a	a	a	a	b	a	b	a	a	a
Marker8472	0	chr1B	b	b	a	a	a	b	b	b	a	b	a	b	b	a	b	b	b	a	b	b	b	a	b	b	b	a	b	b	b	b	a	b	a	b	a	b	b	a	a	a	a	b	a	b	a	a	a
Marker8519	0	chr1B	b	b	a	a	a	b	b	b	a	b	a	b	b	a	b	b	b	a	b	b	b	a	b	b	b	a	b	b	b	b	a	b	a	b	a	b	b	a	a	a	a	b	a	b	a	a	a
Marker8401	0	chr1B	b	b	a	a	a	b	b	b	a	b	a	b	b	a	b	b	b	a	b	b	b	a	b	b	b	a	b	b	b	b	a	b	a	b	a	b	b	a	a	a	a	b	a	b	a	a	a
Marker8349	0	chr1B	b	b	a	a	a	b	b	b	a	b	a	b	b	a	b	b	b	a	b	b	b	a	b	b	b	a	b	b	b	b	a	b	a	b	a	b	b	a	a	a	a	b	a	b	a	a	a
Marker8509	0	chr1B	b	b	a	a	a	b	b	b	a	b	a	b	b	a	b	b	b	a	b	b	b	a	b	b	b	a	b	b	b	b	a	b	a	b	a	b	b	a	a	a	a	b	a	b	a	a	a
Marker8556	0	chr1B	b	b	a	a	a	b	b	b	a	b	a	b	b	a	b	b	b	a	b	b	b	a	b	b	b	a	b	b	b	b	a	b	a	b	a	b	b	a	a	a	a	b	a	b	a	a	a
Marker8332	0	chr1B	b	b	a	a	a	b	b	b	a	b	a	b	b	a	b	b	b	a	b	b	b	a	b	b	b	a	b	b	b	b	a	b	a	b	a	b	b	a	a	a	a	b	a	b	a	a	a
Marker8337	0	chr1B	b	b	a	a	a	b	b	b	a	b	a	b	b	a	b	b	b	a	b	b	b	a	b	b	b	a	b	b	b	b	a	b	a	b	a	b	b	a	a	a	a	b	a	b	a	a	a
Marker8347	0	chr1B	b	b	a	a	a	b	b	b	a	b	a	b	b	a	b	b	b	a	b	b	b	a	b	b	b	a	b	b	b	b	a	b	a	b	a	b	b	a	a	a	a	b	a	b	a	a	a
Marker8557	0	chr1B	b	b	a	a	a	b	b	b	a	b	a	b	b	a	b	b	b	a	b	b	b	a	b	b	b	a	b	b	b	b	a	b	a	b	a	b	b	a	a	a	a	b	a	b	a	a	a
Marker8582	0.259	chr1B	b	b	a	a	a	b	b	b	a	b	a	b	b	b	b	b	b	a	b	b	b	a	b	b	b	a	b	b	b	b	a	b	a	b	a	b	b	a	a	a	a	b	a	b	a	a	a
Marker8625	0.259	chr1B	b	b	a	a	a	b	b	b	a	b	a	b	b	b	b	b	b	a	b	b	b	a	b	b	b	a	b	b	b	b	a	b	a	b	a	b	b	a	a	a	a	b	a	b	a	a	a
Marker8600	1.582	chr1B	b	b	a	a	a	b	b	b	a	b	a	b	b	b	b	b	a	a	b	b	a	b	b	b	b	a	b	b	b	b	a	b	a	b	a	b	b	a	a	a	a	b	a	b	a	a	a
Marker8502	1.582	chr1B	b	b	a	a	a	b	b	b	a	b	a	b	b	b	b	b	a	a	b	b	a	b	b	b	b	a	b	b	b	b	a	b	a	b	a	b	b	a	a	a	a	b	a	b	a	a	a
Marker8618	1.582	chr1B	b	b	a	a	a	b	b	b	a	b	a	b	b	b	b	b	a	a	b	b	a	b	b	b	b	a	b	b	b	b	a	b	a	b	a	b	b	a	a	a	a	b	a	b	a	a	a
Marker8623	2.103	chr1B	b	b	a	a	a	b	b	b	a	b	a	b	b	b	b	b	a	a	b	b	a	b	b	b	b	a	b	b	b	b	a	b	a	b	b	b	b	a	b	a	a	b	a	b	a	a	a
Marker8676	2.103	chr1B	b	b	a	a	a	b	b	b	a	b	a	b	b	b	b	b	a	a	b	b	a	b	b	b	b	a	b	b	b	b	a	b	a	b	b	b	b	a	b	a	a	b	a	b	a	a	a
Marker8726	2.103	chr1B	b	b	a	a	a	b	b	b	a	b	a	b	b	b	b	b	a	a	b	b	a	b	b	b	b	a	b	b	b	b	a	b	a	b	b	b	b	a	b	a	a	b	a	b	a	a	a
Marker8725	3.426	chr1B	b	b	a	a	a	b	b	a	a	b	a	b	b	b	b	b	a	a	b	b	a	b	b	a	b	a	b	b	b	b	a	b	a	b	b	b	b	a	b	a	a	b	a	b	a	a	a
Marker8677	3.426	chr1B	b	b	a	a	a	b	b	a	a	b	a	b	b	b	b	b	a	a	b	b	a	b	b	a	b	a	b	b	b	b	a	b	a	b	b	b	b	a	b	a	a	b	a	b	a	a	a
Marker8668	4.749	chr1B	b	b	a	a	a	b	b	a	a	b	a	b	b	b	b	b	a	a	b	b	a	b	b	a	b	b	b	b	b	b	a	b	b	b	b	b	b	a	b	a	a	b	a	b	a	a	b
Marker8651	4.749	chr1B	b	b	a	a	a	b	b	a	a	b	a	b	b	b	b	b	a	a	b	b	a	b	b	a	b	b	b	b	b	b	a	b	b	b	b	b	b	a	b	a	a	b	a	b	a	a	b
Marker8636	4.749	chr1B	b	b	a	a	a	b	b	a	a	b	a	b	b	b	b	b	a	a	b	b	a	b	b	a	b	b	b	b	b	b	a	b	b	b	b	b	b	a	b	a	a	b	a	b	a	a	b
Marker8624	4.749	chr1B	b	b	a	a	a	b	b	a	a	b	a	b	b	b	b	b	a	a	b	b	a	b	b	a	b	b	b	b	b	b	a	b	b	b	b	b	b	a	b	a	a	b	a	b	a	a	b
Marker8583	4.749	chr1B	b	b	a	a	a	b	b	a	a	b	a	b	b	b	b	b	a	a	b	b	a	b	b	a	b	b	b	b	b	b	a	b	b	b	b	b	b	a	b	a	a	b	a	b	a	a	b
Marker8638	4.749	chr1B	b	b	a	a	a	b	b	a	a	b	a	b	b	b	b	b	a	a	b	b	a	b	b	a	b	b	b	b	b	b	a	b	b	b	b	b	b	a	b	a	a	b	a	b	a	a	b
Marker8581	4.749	chr1B	b	b	a	a	a	b	b	a	a	b	a	b	b	b	b	b	a	a	b	b	a	b	b	a	b	b	b	b	b	b	a	b	b	b	b	b	b	a	b	a	a	b	a	b	a	a	b
Marker8603	4.749	chr1B	b	b	a	a	a	b	b	a	a	b	a	b	b	b	b	b	a	a	b	b	a	b	b	a	b	b	b	b	b	b	a	b	b	b	b	b	b	a	b	a	a	b	a	b	a	a	b
Marker8723	5.01	chr1B	b	b	a	a	a	b	b	a	a	b	a	b	b	b	b	b	a	a	b	b	a	b	b	a	b	b	b	b	b	b	a	b	b	b	b	b	b	a	b	a	a	b	a	b	a	a	b
Marker8724	5.01	chr1B	b	b	a	a	a	b	b	a	a	b	a	b	b	b	b	b	a	a	b	b	a	b	b	a	b	b	b	b	b	b	a	b	b	b	b	b	b	a	b	a	a	b	a	b	a	a	b
Marker8679	5.01	chr1B	b	b	a	a	a	b	b	a	a	b	a	b	b	b	b	b	a	a	b	b	a	b	b	a	b	b	b	b	b	b	a	b	b	b	b	b	b	a	b	a	a	b	a	b	a	a	b
Marker8685	5.01	chr1B	b	b	a	a	a	b	b	a	a	b	a	b	b	b	b	b	a	a	b	b	a	b	b	a	b	b	b	b	b	b	a	b	b	b	b	b	b	a	b	a	a	b	a	b	a	a	b
Marker8752	5.533	chr1B	b	b	a	a	a	b	b	a	a	b	a	a	b	b	b	b	a	a	b	b	a	b	b	a	b	b	b	b	b	b	a	b	b	b	b	b	b	a	a	a	a	b	a	b	a	a	b
Marker8709	6.323	chr1B	b	b	a	a	a	b	b	a	a	b	a	a	b	b	b	b	a	a	b	b	a	b	b	a	b	b	b	b	b	b	a	b	b	b	b	b	b	a	a	a	a	a	a	b	a	a	b
Marker8754	6.323	chr1B	b	b	a	a	a	b	b	a	a	b	a	a	b	b	b	b	a	a	b	b	a	b	b	a	b	b	b	b	b	b	a	b	b	b	b	b	b	a	a	a	a	a	a	b	a	a	b
Marker8755	6.323	chr1B	b	b	a	a	a	b	b	a	a	b	a	a	b	b	b	b	a	a	b	b	a	b	b	a	b	b	b	b	b	b	a	b	b	b	b	b	b	a	a	a	a	a	a	b	a	a	b
Marker8775	6.583	chr1B	b	b	a	a	a	b	b	a	a	b	a	a	b	b	b	b	a	a	b	b	a	b	b	a	b	b	b	b	b	b	a	b	b	b	b	b	b	a	a	a	a	a	a	b	a	a	b
Marker8753	6.845	chr1B	b	b	a	a	a	b	b	a	a	b	a	a	b	b	b	b	a	a	b	b	a	b	b	a	b	b	b	b	b	b	a	b	b	b	b	b	b	a	a	a	a	a	a	b	a	a	b
Marker8809	6.845	chr1B	b	b	a	a	a	b	b	a	a	b	a	a	b	b	b	b	a	a	b	b	a	b	b	a	b	b	b	b	b	b	a	b	b	b	b	b	b	a	a	a	a	a	a	b	a	a	b
Marker8680	7.107	chr1B	b	b	a	a	a	b	b	a	a	b	a	a	b	b	b	b	a	a	b	b	a	b	b	a	b	b	b	b	b	b	a	b	b	b	b	b	b	a	a	a	a	a	a	b	a	a	b
Marker8689	7.107	chr1B	b	b	a	a	a	b	b	a	a	b	a	a	b	b	b	b	a	a	b	b	a	b	b	a	b	b	b	b	b	b	a	b	b	b	b	b	b	a	a	a	a	a	a	b	a	a	b
Marker8801	7.107	chr1B	b	b	a	a	a	b	b	a	a	b	a	a	b	b	b	b	a	a	b	b	a	b	b	a	b	b	b	b	b	b	a	b	b	b	b	b	b	a	a	a	a	a	a	b	a	a	b
Marker8771	7.107	chr1B	b	b	a	a	a	b	b	a	a	b	a	a	b	b	b	b	a	a	b	b	a	b	b	a	b	b	b	b	b	b	a	b	b	b	b	b	b	a	a	a	a	a	a	b	a	a	b
Marker8772	7.9	chr1B	b	b	a	a	a	b	b	a	a	b	a	a	b	b	b	b	a	a	b	b	a	b	b	a	b	b	b	b	b	b	a	b	b	b	b	b	b	a	a	a	a	a	a	b	a	a	b
Marker8804	7.9	chr1B	b	b	a	a	a	b	b	a	a	b	a	a	b	b	b	b	a	a	b	b	a	b	b	a	b	b	b	b	b	b	a	b	b	b	b	b	b	a	a	a	a	a	a	b	a	a	b
Marker8808	8.694	chr1B	b	b	a	a	a	b	b	a	a	b	a	a	b	b	b	b	a	a	b	b	a	b	b	a	b	b	b	b	b	b	a	b	b	b	b	b	b	a	a	a	a	a	a	a	a	a	b
Marker8813	8.694	chr1B	b	b	a	a	a	b	b	a	a	b	a	a	b	b	b	b	a	a	b	b	a	b	b	a	b	b	b	b	b	b	a	b	b	b	b	b	b	a	a	a	a	a	a	a	a	a	b
Marker8812	8.956	chr1B	b	b	a	a	a	b	b	a	a	b	a	a	b	b	b	b	a	a	b	b	a	b	b	a	b	b	b	b	b	b	a	b	b	b	b	b	b	a	a	a	a	a	a	a	a	a	b
Marker9164	9.218	chr1B	b	b	a	a	a	b	b	a	a	b	a	a	b	b	b	b	a	a	b	b	a	b	b	a	b	b	b	b	b	b	a	b	b	b	b	b	b	a	a	a	a	a	a	a	a	a	b
Marker8786	9.479	chr1B	b	b	a	a	a	b	b	a	a	b	a	a	b	b	b	b	a	a	b	b	a	b	b	a	b	b	b	b	b	b	a	b	b	b	b	b	b	a	a	a	a	a	a	a	a	a	b
Marker8964	9.479	chr1B	b	b	a	a	a	b	b	a	a	b	a	a	b	b	b	b	a	a	b	b	a	b	b	a	b	b	b	b	b	b	a	b	b	b	b	b	b	a	a	a	a	a	a	a	a	a	b
Marker8963	9.479	chr1B	b	b	a	a	a	b	b	a	a	b	a	a	b	b	b	b	a	a	b	b	a	b	b	a	b	b	b	b	b	b	a	b	b	b	b	b	b	a	a	a	a	a	a	a	a	a	b
Marker8805	9.741	chr1B	b	b	a	a	a	b	b	a	a	b	a	a	b	b	b	b	a	a	a	b	a	b	b	a	b	b	b	b	b	b	a	b	b	b	b	b	b	a	a	a	a	a	a	a	a	a	b
Marker8961	9.741	chr1B	b	b	a	a	a	b	b	a	a	b	a	a	b	b	b	b	a	a	a	b	a	b	b	a	b	b	b	b	b	b	a	b	b	b	b	b	b	a	a	a	a	a	a	a	a	a	b
Marker8985	9.741	chr1B	b	b	a	a	a	b	b	a	a	b	a	a	b	b	b	b	a	a	a	b	a	b	b	a	b	b	b	b	b	b	a	b	b	b	b	b	b	a	a	a	a	a	a	a	a	a	b
Marker9153	9.741	chr1B	b	b	a	a	a	b	b	a	a	b	a	a	b	b	b	b	a	a	a	b	a	b	b	a	b	b	b	b	b	b	a	b	b	b	b	b	b	a	a	a	a	a	a	a	a	a	b
Marker9154	10.002	chr1B	b	b	a	a	a	b	b	a	a	b	a	a	b	b	b	b	a	a	a	b	a	b	b	a	b	b	b	b	b	b	a	b	b	b	b	b	b	a	a	a	a	a	a	a	a	a	b
Marker8811	10.262	chr1B	b	b	a	a	a	b	b	a	a	b	a	a	b	b	b	b	a	a	a	b	a	b	b	a	b	b	b	b	b	b	a	b	b	b	b	b	b	a	a	a	a	a	a	a	a	a	b
Marker8810	10.262	chr1B	b	b	a	a	a	b	b	a	a	b	a	a	b	b	b	b	a	a	a	b	a	b	b	a	b	b	b	b	b	b	a	b	b	b	b	b	b	a	a	a	a	a	a	a	a	a	b
Marker8962	10.262	chr1B	b	b	a	a	a	b	b	a	a	b	a	a	b	b	b	b	a	a	a	b	a	b	b	a	b	b	b	b	b	b	a	b	b	b	b	b	b	a	a	a	a	a	a	a	a	a	b
Marker9163	10.262	chr1B	b	b	a	a	a	b	b	a	a	b	a	a	b	b	b	b	a	a	a	b	a	b	b	a	b	b	b	b	b	b	a	b	b	b	b	b	b	a	a	a	a	a	a	a	a	a	b
Marker9064	10.262	chr1B	b	b	a	a	a	b	b	a	a	b	a	a	b	b	b	b	a	a	a	b	a	b	b	a	b	b	b	b	b	b	a	b	b	b	b	b	b	a	a	a	a	a	a	a	a	a	b
Marker9076	10.786	chr1B	b	b	a	a	a	b	b	a	a	b	a	a	b	b	b	b	a	a	a	b	a	b	b	a	b	b	b	b	b	b	a	b	b	b	b	b	b	a	a	a	a	a	a	a	a	a	b
Marker9087	11.046	chr1B	b	b	a	a	a	b	b	a	a	b	a	a	b	b	b	b	a	a	a	b	a	b	b	a	b	b	b	b	b	b	a	b	b	b	b	b	b	a	a	a	a	a	a	a	a	a	b
Marker9063	11.046	chr1B	b	b	a	a	a	b	b	a	a	b	a	a	b	b	b	b	a	a	a	b	a	b	b	a	b	b	b	b	b	b	a	b	b	b	b	b	b	a	a	a	a	a	a	a	a	a	b
Marker9136	11.046	chr1B	b	b	a	a	a	b	b	a	a	b	a	a	b	b	b	b	a	a	a	b	a	b	b	a	b	b	b	b	b	b	a	b	b	b	b	b	b	a	a	a	a	a	a	a	a	a	b
Marker9191	11.046	chr1B	b	b	a	a	a	b	b	a	a	b	a	a	b	b	b	b	a	a	a	b	a	b	b	a	b	b	b	b	b	b	a	b	b	b	b	b	b	a	a	a	a	a	a	a	a	a	b
Marker8938	11.046	chr1B	b	b	a	a	a	b	b	a	a	b	a	a	b	b	b	b	a	a	a	b	a	b	b	a	b	b	b	b	b	b	a	b	b	b	b	b	b	a	a	a	a	a	a	a	a	a	b
Marker9162	11.57	chr1B	b	b	a	a	a	b	b	a	a	b	a	a	b	b	b	b	a	a	a	b	a	b	b	a	b	b	b	b	b	b	a	b	b	b	b	b	b	a	a	a	a	a	a	a	a	a	b
Marker9066	11.673	chr1B	b	b	a	a	a	b	b	a	a	b	a	a	b	b	b	b	a	a	a	b	a	b	b	a	b	b	b	b	b	b	a	b	b	b	b	b	b	a	a	a	a	a	a	a	a	a	b
Marker9101	11.776	chr1B	b	b	a	a	a	b	b	a	a	b	a	a	b	b	b	b	a	a	a	b	a	b	b	a	b	b	b	b	b	b	a	b	b	b	b	b	b	a	a	a	a	a	a	a	a	a	b
Marker9189	11.776	chr1B	b	b	a	a	a	b	b	a	a	b	a	a	b	b	b	b	a	a	a	b	a	b	b	a	b	b	b	b	b	b	a	b	b	b	b	b	b	a	a	a	a	a	a	a	a	a	b
Marker9190	11.776	chr1B	b	b	a	a	a	b	b	a	a	b	a	a	b	b	b	b	a	a	a	b	a	b	b	a	b	b	b	b	b	b	a	b	b	b	b	b	b	a	a	a	a	a	a	a	a	a	b
Marker9085	11.776	chr1B	b	b	a	a	a	b	b	a	a	b	a	a	b	b	b	b	a	a	a	b	a	b	b	a	b	b	b	b	b	b	a	b	b	b	b	b	b	a	a	a	a	a	a	a	a	a	b
Marker9073	11.776	chr1B	b	b	a	a	a	b	b	a	a	b	a	a	b	b	b	b	a	a	a	b	a	b	b	a	b	b	b	b	b	b	a	b	b	b	b	b	b	a	a	a	a	a	a	a	a	a	b
Marker9046	11.776	chr1B	b	b	a	a	a	b	b	a	a	b	a	a	b	b	b	b	a	a	a	b	a	b	b	a	b	b	b	b	b	b	a	b	b	b	b	b	b	a	a	a	a	a	a	a	a	a	b
Marker9065	11.776	chr1B	b	b	a	a	a	b	b	a	a	b	a	a	b	b	b	b	a	a	a	b	a	b	b	a	b	b	b	b	b	b	a	b	b	b	b	b	b	a	a	a	a	a	a	a	a	a	b
Marker9074	11.776	chr1B	b	b	a	a	a	b	b	a	a	b	a	a	b	b	b	b	a	a	a	b	a	b	b	a	b	b	b	b	b	b	a	b	b	b	b	b	b	a	a	a	a	a	a	a	a	a	b
Marker9072	11.776	chr1B	b	b	a	a	a	b	b	a	a	b	a	a	b	b	b	b	a	a	a	b	a	b	b	a	b	b	b	b	b	b	a	b	b	b	b	b	b	a	a	a	a	a	a	a	a	a	b
Marker9071	12.036	chr1B	b	b	a	a	a	b	b	a	a	b	a	a	b	b	b	b	a	a	a	b	a	b	b	a	b	b	b	b	b	b	a	b	b	b	b	b	b	a	a	a	a	a	a	a	a	a	b
Marker9075	12.036	chr1B	b	b	a	a	a	b	b	a	a	b	a	a	b	b	b	b	a	a	a	b	a	b	b	a	b	b	b	b	b	b	a	b	b	b	b	b	b	a	a	a	a	a	a	a	a	a	b
Marker9049	12.036	chr1B	b	b	a	a	a	b	b	a	a	b	a	a	b	b	b	b	a	a	a	b	a	b	b	a	b	b	b	b	b	b	a	b	b	b	b	b	b	a	a	a	a	a	a	a	a	a	b
Marker8937	12.036	chr1B	b	b	a	a	a	b	b	a	a	b	a	a	b	b	b	b	a	a	a	b	a	b	b	a	b	b	b	b	b	b	a	b	b	b	b	b	b	a	a	a	a	a	a	a	a	a	b
Marker9047	12.036	chr1B	b	b	a	a	a	b	b	a	a	b	a	a	b	b	b	b	a	a	a	b	a	b	b	a	b	b	b	b	b	b	a	b	b	b	b	b	b	a	a	a	a	a	a	a	a	a	b
Marker9042	12.036	chr1B	b	b	a	a	a	b	b	a	a	b	a	a	b	b	b	b	a	a	a	b	a	b	b	a	b	b	b	b	b	b	a	b	b	b	b	b	b	a	a	a	a	a	a	a	a	a	b
Marker8984	12.036	chr1B	b	b	a	a	a	b	b	a	a	b	a	a	b	b	b	b	a	a	a	b	a	b	b	a	b	b	b	b	b	b	a	b	b	b	b	b	b	a	a	a	a	a	a	a	a	a	b
Marker9023	12.036	chr1B	b	b	a	a	a	b	b	a	a	b	a	a	b	b	b	b	a	a	a	b	a	b	b	a	b	b	b	b	b	b	a	b	b	b	b	b	b	a	a	a	a	a	a	a	a	a	b
Marker9165	12.036	chr1B	b	b	a	a	a	b	b	a	a	b	a	a	b	b	b	b	a	a	a	b	a	b	b	a	b	b	b	b	b	b	a	b	b	b	b	b	b	a	a	a	a	a	a	a	a	a	b
Marker9003	12.036	chr1B	b	b	a	a	a	b	b	a	a	b	a	a	b	b	b	b	a	a	a	b	a	b	b	a	b	b	b	b	b	b	a	b	b	b	b	b	b	a	a	a	a	a	a	a	a	a	b
Marker8986	12.036	chr1B	b	b	a	a	a	b	b	a	a	b	a	a	b	b	b	b	a	a	a	b	a	b	b	a	b	b	b	b	b	b	a	b	b	b	b	b	b	a	a	a	a	a	a	a	a	a	b
Marker10707	12.297	chr1B	b	b	a	a	a	b	b	a	a	b	a	a	b	b	b	b	a	a	b	b	a	b	b	a	b	b	b	b	b	b	a	b	b	b	b	b	b	a	a	a	a	a	a	a	a	a	b
Marker10706	12.297	chr1B	b	b	a	a	a	b	b	a	a	b	a	a	b	b	b	b	a	a	b	b	a	b	b	a	b	b	b	b	b	b	a	b	b	b	b	b	b	a	a	a	a	a	a	a	a	a	b
Marker8936	12.297	chr1B	b	b	a	a	a	b	b	a	a	b	a	a	b	b	b	b	a	a	b	b	a	b	b	a	b	b	b	b	b	b	a	b	b	b	b	b	b	a	a	a	a	a	a	a	a	a	b
Marker8934	12.297	chr1B	b	b	a	a	a	b	b	a	a	b	a	a	b	b	b	b	a	a	b	b	a	b	b	a	b	b	b	b	b	b	a	b	b	b	b	b	b	a	a	a	a	a	a	a	a	a	b
Marker9210	12.297	chr1B	b	b	a	a	a	b	b	a	a	b	a	a	b	b	b	b	a	a	b	b	a	b	b	a	b	b	b	b	b	b	a	b	b	b	b	b	b	a	a	a	a	a	a	a	a	a	b
Marker9311	12.556	chr1B	b	b	a	a	a	b	b	a	a	b	a	a	b	b	b	b	a	a	b	b	a	b	b	a	b	b	b	b	b	b	a	b	b	b	b	b	b	a	a	a	a	a	a	a	a	a	b
Marker8935	12.556	chr1B	b	b	a	a	a	b	b	a	a	b	a	a	b	b	b	b	a	a	b	b	a	b	b	a	b	b	b	b	b	b	a	b	b	b	b	b	b	a	a	a	a	a	a	a	a	a	b
Marker9006	12.556	chr1B	b	b	a	a	a	b	b	a	a	b	a	a	b	b	b	b	a	a	b	b	a	b	b	a	b	b	b	b	b	b	a	b	b	b	b	b	b	a	a	a	a	a	a	a	a	a	b
Marker9204	12.556	chr1B	b	b	a	a	a	b	b	a	a	b	a	a	b	b	b	b	a	a	b	b	a	b	b	a	b	b	b	b	b	b	a	b	b	b	b	b	b	a	a	a	a	a	a	a	a	a	b
Marker9002	12.556	chr1B	b	b	a	a	a	b	b	a	a	b	a	a	b	b	b	b	a	a	b	b	a	b	b	a	b	b	b	b	b	b	a	b	b	b	b	b	b	a	a	a	a	a	a	a	a	a	b
Marker8998	12.556	chr1B	b	b	a	a	a	b	b	a	a	b	a	a	b	b	b	b	a	a	b	b	a	b	b	a	b	b	b	b	b	b	a	b	b	b	b	b	b	a	a	a	a	a	a	a	a	a	b
Marker8999	12.556	chr1B	b	b	a	a	a	b	b	a	a	b	a	a	b	b	b	b	a	a	b	b	a	b	b	a	b	b	b	b	b	b	a	b	b	b	b	b	b	a	a	a	a	a	a	a	a	a	b
Marker8997	12.556	chr1B	b	b	a	a	a	b	b	a	a	b	a	a	b	b	b	b	a	a	b	b	a	b	b	a	b	b	b	b	b	b	a	b	b	b	b	b	b	a	a	a	a	a	a	a	a	a	b
Marker8939	12.556	chr1B	b	b	a	a	a	b	b	a	a	b	a	a	b	b	b	b	a	a	b	b	a	b	b	a	b	b	b	b	b	b	a	b	b	b	b	b	b	a	a	a	a	a	a	a	a	a	b
Marker9742	12.556	chr1B	b	b	a	a	a	b	b	a	a	b	a	a	b	b	b	b	a	a	b	b	a	b	b	a	b	b	b	b	b	b	a	b	b	b	b	b	b	a	a	a	a	a	a	a	a	a	b
Marker9215	12.556	chr1B	b	b	a	a	a	b	b	a	a	b	a	a	b	b	b	b	a	a	b	b	a	b	b	a	b	b	b	b	b	b	a	b	b	b	b	b	b	a	a	a	a	a	a	a	a	a	b
Marker9236	12.815	chr1B	b	b	a	a	a	b	b	a	a	b	a	a	b	b	b	b	a	a	b	b	a	b	b	a	b	b	b	b	b	b	a	b	b	b	b	b	b	a	a	a	a	a	a	a	a	a	b
Marker9310	12.815	chr1B	b	b	a	a	a	b	b	a	a	b	a	a	b	b	b	b	a	a	b	b	a	b	b	a	b	b	b	b	b	b	a	b	b	b	b	b	b	a	a	a	a	a	a	a	a	a	b
Marker10205	12.815	chr1B	b	b	a	a	a	b	b	a	a	b	a	a	b	b	b	b	a	a	b	b	a	b	b	a	b	b	b	b	b	b	a	b	b	b	b	b	b	a	a	a	a	a	a	a	a	a	b
Marker9291	13.6	chr1B	b	b	a	a	a	b	b	a	a	b	b	a	b	b	b	b	a	a	b	b	a	b	b	a	b	b	b	b	a	b	a	b	b	b	b	b	b	a	a	a	a	a	a	a	a	a	b
Marker9252	14.386	chr1B	b	b	a	a	a	b	b	a	a	b	b	a	b	b	b	b	a	a	b	b	a	b	b	a	b	b	b	b	a	b	a	b	b	b	a	b	b	b	a	a	a	a	a	a	a	a	b
Marker9354	14.645	chr1B	b	b	a	a	a	b	b	a	a	b	b	a	b	b	b	b	a	a	b	b	a	b	b	a	b	b	b	b	a	b	a	b	b	b	a	b	b	b	a	a	a	a	a	a	b	a	b
Marker9274	14.904	chr1B	b	b	a	a	a	b	b	a	a	b	b	a	b	b	b	b	a	a	b	b	a	b	b	a	b	b	b	b	a	b	a	b	b	b	a	b	b	b	a	a	a	a	a	a	b	a	b
Marker9296	14.904	chr1B	b	b	a	a	a	b	b	a	a	b	b	a	b	b	b	b	a	a	b	b	a	b	b	a	b	b	b	b	a	b	a	b	b	b	a	b	b	b	a	a	a	a	a	a	b	a	b
Marker9346	14.904	chr1B	b	b	a	a	a	b	b	a	a	b	b	a	b	b	b	b	a	a	b	b	a	b	b	a	b	b	b	b	a	b	a	b	b	b	a	b	b	b	a	a	a	a	a	a	b	a	b
Marker9418	15.163	chr1B	b	b	a	a	a	b	b	a	a	b	b	a	b	b	b	b	a	a	b	b	a	b	b	a	b	b	b	b	a	b	a	b	b	b	a	b	b	b	a	a	a	a	a	a	b	b	b
Marker9448	15.266	chr1B	b	b	a	a	a	b	b	a	a	b	b	a	b	b	b	b	a	a	b	b	a	b	b	a	b	b	b	b	a	b	a	b	b	b	a	b	b	b	a	a	a	a	a	a	b	b	b
Marker9458	15.369	chr1B	b	b	a	a	a	b	b	a	a	b	b	a	b	b	b	b	a	a	b	b	a	b	b	a	b	b	b	b	a	b	a	b	b	b	a	b	b	b	a	a	a	a	a	a	b	b	b
Marker9290	15.369	chr1B	b	b	a	a	a	b	b	a	a	b	b	a	b	b	b	b	a	a	b	b	a	b	b	a	b	b	b	b	a	b	a	b	b	b	a	b	b	b	a	a	a	a	a	a	b	b	b
Marker9393	15.369	chr1B	b	b	a	a	a	b	b	a	a	b	b	a	b	b	b	b	a	a	b	b	a	b	b	a	b	b	b	b	a	b	a	b	b	b	a	b	b	b	a	a	a	a	a	a	b	b	b
Marker9417	15.369	chr1B	b	b	a	a	a	b	b	a	a	b	b	a	b	b	b	b	a	a	b	b	a	b	b	a	b	b	b	b	a	b	a	b	b	b	a	b	b	b	a	a	a	a	a	a	b	b	b
Marker9375	15.628	chr1B	b	b	a	a	a	b	b	a	a	b	b	a	b	b	b	b	a	a	b	b	a	b	b	a	b	b	b	b	a	b	a	b	b	b	a	b	b	b	a	a	a	a	a	a	b	b	b
Marker9286	15.628	chr1B	b	b	a	a	a	b	b	a	a	b	b	a	b	b	b	b	a	a	b	b	a	b	b	a	b	b	b	b	a	b	a	b	b	b	a	b	b	b	a	a	a	a	a	a	b	b	b
Marker9457	15.628	chr1B	b	b	a	a	a	b	b	a	a	b	b	a	b	b	b	b	a	a	b	b	a	b	b	a	b	b	b	b	a	b	a	b	b	b	a	b	b	b	a	a	a	a	a	a	b	b	b
Marker9304	15.628	chr1B	b	b	a	a	a	b	b	a	a	b	b	a	b	b	b	b	a	a	b	b	a	b	b	a	b	b	b	b	a	b	a	b	b	b	a	b	b	b	a	a	a	a	a	a	b	b	b
Marker9373	15.628	chr1B	b	b	a	a	a	b	b	a	a	b	b	a	b	b	b	b	a	a	b	b	a	b	b	a	b	b	b	b	a	b	a	b	b	b	a	b	b	b	a	a	a	a	a	a	b	b	b
Marker9355	15.628	chr1B	b	b	a	a	a	b	b	a	a	b	b	a	b	b	b	b	a	a	b	b	a	b	b	a	b	b	b	b	a	b	a	b	b	b	a	b	b	b	a	a	a	a	a	a	b	b	b
Marker9370	15.628	chr1B	b	b	a	a	a	b	b	a	a	b	b	a	b	b	b	b	a	a	b	b	a	b	b	a	b	b	b	b	a	b	a	b	b	b	a	b	b	b	a	a	a	a	a	a	b	b	b
Marker9385	15.628	chr1B	b	b	a	a	a	b	b	a	a	b	b	a	b	b	b	b	a	a	b	b	a	b	b	a	b	b	b	b	a	b	a	b	b	b	a	b	b	b	a	a	a	a	a	a	b	b	b
Marker9374	15.628	chr1B	b	b	a	a	a	b	b	a	a	b	b	a	b	b	b	b	a	a	b	b	a	b	b	a	b	b	b	b	a	b	a	b	b	b	a	b	b	b	a	a	a	a	a	a	b	b	b
Marker9386	15.628	chr1B	b	b	a	a	a	b	b	a	a	b	b	a	b	b	b	b	a	a	b	b	a	b	b	a	b	b	b	b	a	b	a	b	b	b	a	b	b	b	a	a	a	a	a	a	b	b	b
Marker9369	15.628	chr1B	b	b	a	a	a	b	b	a	a	b	b	a	b	b	b	b	a	a	b	b	a	b	b	a	b	b	b	b	a	b	a	b	b	b	a	b	b	b	a	a	a	a	a	a	b	b	b
Marker9523	15.628	chr1B	b	b	a	a	a	b	b	a	a	b	b	a	b	b	b	b	a	a	b	b	a	b	b	a	b	b	b	b	a	b	a	b	b	b	a	b	b	b	a	a	a	a	a	a	b	b	b
Marker9580	15.887	chr1B	b	b	a	a	a	b	b	a	a	b	b	a	b	b	b	b	a	a	b	b	a	b	b	a	b	b	b	b	a	b	a	b	b	b	a	b	b	b	a	a	a	a	a	a	b	b	b
Marker9496	15.887	chr1B	b	b	a	a	a	b	b	a	a	b	b	a	b	b	b	b	a	a	b	b	a	b	b	a	b	b	b	b	a	b	a	b	b	b	a	b	b	b	a	a	a	a	a	a	b	b	b
Marker9546	15.887	chr1B	b	b	a	a	a	b	b	a	a	b	b	a	b	b	b	b	a	a	b	b	a	b	b	a	b	b	b	b	a	b	a	b	b	b	a	b	b	b	a	a	a	a	a	a	b	b	b
Marker9547	15.887	chr1B	b	b	a	a	a	b	b	a	a	b	b	a	b	b	b	b	a	a	b	b	a	b	b	a	b	b	b	b	a	b	a	b	b	b	a	b	b	b	a	a	a	a	a	a	b	b	b
Marker13479	15.887	chr1B	b	b	a	a	a	b	b	a	a	b	b	a	b	b	b	b	a	a	b	b	a	b	b	a	b	b	b	b	a	b	a	b	b	b	a	b	b	b	a	a	a	a	a	a	b	b	b
Marker13464	15.887	chr1B	b	b	a	a	a	b	b	a	a	b	b	a	b	b	b	b	a	a	b	b	a	b	b	a	b	b	b	b	a	b	a	b	b	b	a	b	b	b	a	a	a	a	a	a	b	b	b
Marker9524	15.887	chr1B	b	b	a	a	a	b	b	a	a	b	b	a	b	b	b	b	a	a	b	b	a	b	b	a	b	b	b	b	a	b	a	b	b	b	a	b	b	b	a	a	a	a	a	a	b	b	b
Marker9522	16.146	chr1B	b	b	a	a	a	b	b	a	a	b	b	a	b	b	b	b	a	a	b	b	a	b	b	a	b	b	b	b	a	b	a	b	b	b	a	b	b	b	a	a	a	a	a	a	b	b	b
Marker9586	16.146	chr1B	b	b	a	a	a	b	b	a	a	b	b	a	b	b	b	b	a	a	b	b	a	b	b	a	b	b	b	b	a	b	a	b	b	b	a	b	b	b	a	a	a	a	a	a	b	b	b
Marker9536	16.146	chr1B	b	b	a	a	a	b	b	a	a	b	b	a	b	b	b	b	a	a	b	b	a	b	b	a	b	b	b	b	a	b	a	b	b	b	a	b	b	b	a	a	a	a	a	a	b	b	b
Marker9493	16.146	chr1B	b	b	a	a	a	b	b	a	a	b	b	a	b	b	b	b	a	a	b	b	a	b	b	a	b	b	b	b	a	b	a	b	b	b	a	b	b	b	a	a	a	a	a	a	b	b	b
Marker9542	16.146	chr1B	b	b	a	a	a	b	b	a	a	b	b	a	b	b	b	b	a	a	b	b	a	b	b	a	b	b	b	b	a	b	a	b	b	b	a	b	b	b	a	a	a	a	a	a	b	b	b
Marker9541	16.146	chr1B	b	b	a	a	a	b	b	a	a	b	b	a	b	b	b	b	a	a	b	b	a	b	b	a	b	b	b	b	a	b	a	b	b	b	a	b	b	b	a	a	a	a	a	a	b	b	b
Marker9582	16.146	chr1B	b	b	a	a	a	b	b	a	a	b	b	a	b	b	b	b	a	a	b	b	a	b	b	a	b	b	b	b	a	b	a	b	b	b	a	b	b	b	a	a	a	a	a	a	b	b	b
Marker9626	16.146	chr1B	b	b	a	a	a	b	b	a	a	b	b	a	b	b	b	b	a	a	b	b	a	b	b	a	b	b	b	b	a	b	a	b	b	b	a	b	b	b	a	a	a	a	a	a	b	b	b
Marker9427	16.146	chr1B	b	b	a	a	a	b	b	a	a	b	b	a	b	b	b	b	a	a	b	b	a	b	b	a	b	b	b	b	a	b	a	b	b	b	a	b	b	b	a	a	a	a	a	a	b	b	b
Marker9480	16.405	chr1B	b	b	a	a	a	b	b	a	a	b	b	a	b	b	b	b	a	a	b	b	a	b	b	a	b	b	b	b	a	b	a	b	b	b	a	b	b	b	a	a	a	a	a	a	b	b	b
Marker13489	16.405	chr1B	b	b	a	a	a	b	b	a	a	b	b	a	b	b	b	b	a	a	b	b	a	b	b	a	b	b	b	b	a	b	a	b	b	b	a	b	b	b	a	a	a	a	a	a	b	b	b
Marker13788	16.405	chr1B	b	b	a	a	a	b	b	a	a	b	b	a	b	b	b	b	a	a	b	b	a	b	b	a	b	b	b	b	a	b	a	b	b	b	a	b	b	b	a	a	a	a	a	a	b	b	b
Marker9573	16.405	chr1B	b	b	a	a	a	b	b	a	a	b	b	a	b	b	b	b	a	a	b	b	a	b	b	a	b	b	b	b	a	b	a	b	b	b	a	b	b	b	a	a	a	a	a	a	b	b	b
Marker9453	16.405	chr1B	b	b	a	a	a	b	b	a	a	b	b	a	b	b	b	b	a	a	b	b	a	b	b	a	b	b	b	b	a	b	a	b	b	b	a	b	b	b	a	a	a	a	a	a	b	b	b
Marker9581	16.405	chr1B	b	b	a	a	a	b	b	a	a	b	b	a	b	b	b	b	a	a	b	b	a	b	b	a	b	b	b	b	a	b	a	b	b	b	a	b	b	b	a	a	a	a	a	a	b	b	b
Marker9421	16.405	chr1B	b	b	a	a	a	b	b	a	a	b	b	a	b	b	b	b	a	a	b	b	a	b	b	a	b	b	b	b	a	b	a	b	b	b	a	b	b	b	a	a	a	a	a	a	b	b	b
Marker9485	16.405	chr1B	b	b	a	a	a	b	b	a	a	b	b	a	b	b	b	b	a	a	b	b	a	b	b	a	b	b	b	b	a	b	a	b	b	b	a	b	b	b	a	a	a	a	a	a	b	b	b
Marker9687	16.405	chr1B	b	b	a	a	a	b	b	a	a	b	b	a	b	b	b	b	a	a	b	b	a	b	b	a	b	b	b	b	a	b	a	b	b	b	a	b	b	b	a	a	a	a	a	a	b	b	b
Marker13741	16.405	chr1B	b	b	a	a	a	b	b	a	a	b	b	a	b	b	b	b	a	a	b	b	a	b	b	a	b	b	b	b	a	b	a	b	b	b	a	b	b	b	a	a	a	a	a	a	b	b	b
Marker13544	16.405	chr1B	b	b	a	a	a	b	b	a	a	b	b	a	b	b	b	b	a	a	b	b	a	b	b	a	b	b	b	b	a	b	a	b	b	b	a	b	b	b	a	a	a	a	a	a	b	b	b
Marker13212	16.405	chr1B	b	b	a	a	a	b	b	a	a	b	b	a	b	b	b	b	a	a	b	b	a	b	b	a	b	b	b	b	a	b	a	b	b	b	a	b	b	b	a	a	a	a	a	a	b	b	b
Marker13100	16.926	chr1B	b	b	a	a	a	b	b	a	a	b	b	a	b	b	b	b	a	a	b	b	a	b	b	a	b	b	b	b	a	b	a	b	b	b	a	b	b	b	a	a	a	a	a	a	b	b	b
Marker13214	16.926	chr1B	b	b	a	a	a	b	b	a	a	b	b	a	b	b	b	b	a	a	b	b	a	b	b	a	b	b	b	b	a	b	a	b	b	b	a	b	b	b	a	a	a	a	a	a	b	b	b
Marker13163	16.926	chr1B	b	b	a	a	a	b	b	a	a	b	b	a	b	b	b	b	a	a	b	b	a	b	b	a	b	b	b	b	a	b	a	b	b	b	a	b	b	b	a	a	a	a	a	a	b	b	b
Marker9220	16.926	chr1B	b	b	a	a	a	b	b	a	a	b	b	a	b	b	b	b	a	a	b	b	a	b	b	a	b	b	b	b	a	b	a	b	b	b	a	b	b	b	a	a	a	a	a	a	b	b	b
Marker13580	16.926	chr1B	b	b	a	a	a	b	b	a	a	b	b	a	b	b	b	b	a	a	b	b	a	b	b	a	b	b	b	b	a	b	a	b	b	b	a	b	b	b	a	a	a	a	a	a	b	b	b
Marker14357	16.926	chr1B	b	b	a	a	a	b	b	a	a	b	b	a	b	b	b	b	a	a	b	b	a	b	b	a	b	b	b	b	a	b	a	b	b	b	a	b	b	b	a	a	a	a	a	a	b	b	b
Marker14241	16.926	chr1B	b	b	a	a	a	b	b	a	a	b	b	a	b	b	b	b	a	a	b	b	a	b	b	a	b	b	b	b	a	b	a	b	b	b	a	b	b	b	a	a	a	a	a	a	b	b	b
Marker14111	16.926	chr1B	b	b	a	a	a	b	b	a	a	b	b	a	b	b	b	b	a	a	b	b	a	b	b	a	b	b	b	b	a	b	a	b	b	b	a	b	b	b	a	a	a	a	a	a	b	b	b
Marker13709	16.926	chr1B	b	b	a	a	a	b	b	a	a	b	b	a	b	b	b	b	a	a	b	b	a	b	b	a	b	b	b	b	a	b	a	b	b	b	a	b	b	b	a	a	a	a	a	a	b	b	b
Marker14263	17.185	chr1B	b	b	a	a	a	b	b	a	a	b	b	a	b	b	b	b	a	a	b	b	a	b	b	a	b	b	b	b	a	b	a	b	b	b	a	b	b	b	a	a	a	a	a	a	b	b	b
Marker14356	17.185	chr1B	b	b	a	a	a	b	b	a	a	b	b	a	b	b	b	b	a	a	b	b	a	b	b	a	b	b	b	b	a	b	a	b	b	b	a	b	b	b	a	a	a	a	a	a	b	b	b
Marker14114	17.185	chr1B	b	b	a	a	a	b	b	a	a	b	b	a	b	b	b	b	a	a	b	b	a	b	b	a	b	b	b	b	a	b	a	b	b	b	a	b	b	b	a	a	a	a	a	a	b	b	b
Marker14109	17.185	chr1B	b	b	a	a	a	b	b	a	a	b	b	a	b	b	b	b	a	a	b	b	a	b	b	a	b	b	b	b	a	b	a	b	b	b	a	b	b	b	a	a	a	a	a	a	b	b	b
Marker13531	17.185	chr1B	b	b	a	a	a	b	b	a	a	b	b	a	b	b	b	b	a	a	b	b	a	b	b	a	b	b	b	b	a	b	a	b	b	b	a	b	b	b	a	a	a	a	a	a	b	b	b
Marker13536	17.185	chr1B	b	b	a	a	a	b	b	a	a	b	b	a	b	b	b	b	a	a	b	b	a	b	b	a	b	b	b	b	a	b	a	b	b	b	a	b	b	b	a	a	a	a	a	a	b	b	b
Marker13808	17.185	chr1B	b	b	a	a	a	b	b	a	a	b	b	a	b	b	b	b	a	a	b	b	a	b	b	a	b	b	b	b	a	b	a	b	b	b	a	b	b	b	a	a	a	a	a	a	b	b	b
Marker13825	17.185	chr1B	b	b	a	a	a	b	b	a	a	b	b	a	b	b	b	b	a	a	b	b	a	b	b	a	b	b	b	b	a	b	a	b	b	b	a	b	b	b	a	a	a	a	a	a	b	b	b
Marker13785	17.185	chr1B	b	b	a	a	a	b	b	a	a	b	b	a	b	b	b	b	a	a	b	b	a	b	b	a	b	b	b	b	a	b	a	b	b	b	a	b	b	b	a	a	a	a	a	a	b	b	b
Marker13640	17.185	chr1B	b	b	a	a	a	b	b	a	a	b	b	a	b	b	b	b	a	a	b	b	a	b	b	a	b	b	b	b	a	b	a	b	b	b	a	b	b	b	a	a	a	a	a	a	b	b	b
Marker13771	17.185	chr1B	b	b	a	a	a	b	b	a	a	b	b	a	b	b	b	b	a	a	b	b	a	b	b	a	b	b	b	b	a	b	a	b	b	b	a	b	b	b	a	a	a	a	a	a	b	b	b
Marker14253	17.444	chr1B	b	b	a	a	a	b	b	a	a	b	b	a	b	b	b	b	a	a	b	b	a	b	b	a	b	b	b	b	a	b	a	b	b	b	a	b	b	b	a	a	a	a	a	a	b	b	b
Marker14061	17.444	chr1B	b	b	a	a	a	b	b	a	a	b	b	a	b	b	b	b	a	a	b	b	a	b	b	a	b	b	b	b	a	b	a	b	b	b	a	b	b	b	a	a	a	a	a	a	b	b	b
Marker13532	17.444	chr1B	b	b	a	a	a	b	b	a	a	b	b	a	b	b	b	b	a	a	b	b	a	b	b	a	b	b	b	b	a	b	a	b	b	b	a	b	b	b	a	a	a	a	a	a	b	b	b
Marker14358	17.444	chr1B	b	b	a	a	a	b	b	a	a	b	b	a	b	b	b	b	a	a	b	b	a	b	b	a	b	b	b	b	a	b	a	b	b	b	a	b	b	b	a	a	a	a	a	a	b	b	b
Marker13996	17.444	chr1B	b	b	a	a	a	b	b	a	a	b	b	a	b	b	b	b	a	a	b	b	a	b	b	a	b	b	b	b	a	b	a	b	b	b	a	b	b	b	a	a	a	a	a	a	b	b	b
Marker14244	17.444	chr1B	b	b	a	a	a	b	b	a	a	b	b	a	b	b	b	b	a	a	b	b	a	b	b	a	b	b	b	b	a	b	a	b	b	b	a	b	b	b	a	a	a	a	a	a	b	b	b
Marker14558	17.444	chr1B	b	b	a	a	a	b	b	a	a	b	b	a	b	b	b	b	a	a	b	b	a	b	b	a	b	b	b	b	a	b	a	b	b	b	a	b	b	b	a	a	a	a	a	a	b	b	b
Marker14062	17.444	chr1B	b	b	a	a	a	b	b	a	a	b	b	a	b	b	b	b	a	a	b	b	a	b	b	a	b	b	b	b	a	b	a	b	b	b	a	b	b	b	a	a	a	a	a	a	b	b	b
Marker14110	17.444	chr1B	b	b	a	a	a	b	b	a	a	b	b	a	b	b	b	b	a	a	b	b	a	b	b	a	b	b	b	b	a	b	a	b	b	b	a	b	b	b	a	a	a	a	a	a	b	b	b
Marker14155	17.444	chr1B	b	b	a	a	a	b	b	a	a	b	b	a	b	b	b	b	a	a	b	b	a	b	b	a	b	b	b	b	a	b	a	b	b	b	a	b	b	b	a	a	a	a	a	a	b	b	b
Marker13534	17.444	chr1B	b	b	a	a	a	b	b	a	a	b	b	a	b	b	b	b	a	a	b	b	a	b	b	a	b	b	b	b	a	b	a	b	b	b	a	b	b	b	a	a	a	a	a	a	b	b	b
Marker13468	17.444	chr1B	b	b	a	a	a	b	b	a	a	b	b	a	b	b	b	b	a	a	b	b	a	b	b	a	b	b	b	b	a	b	a	b	b	b	a	b	b	b	a	a	a	a	a	a	b	b	b
Marker14280	17.444	chr1B	b	b	a	a	a	b	b	a	a	b	b	a	b	b	b	b	a	a	b	b	a	b	b	a	b	b	b	b	a	b	a	b	b	b	a	b	b	b	a	a	a	a	a	a	b	b	b
Marker13927	17.444	chr1B	b	b	a	a	a	b	b	a	a	b	b	a	b	b	b	b	a	a	b	b	a	b	b	a	b	b	b	b	a	b	a	b	b	b	a	b	b	b	a	a	a	a	a	a	b	b	b
Marker14211	17.444	chr1B	b	b	a	a	a	b	b	a	a	b	b	a	b	b	b	b	a	a	b	b	a	b	b	a	b	b	b	b	a	b	a	b	b	b	a	b	b	b	a	a	a	a	a	a	b	b	b
Marker14069	17.444	chr1B	b	b	a	a	a	b	b	a	a	b	b	a	b	b	b	b	a	a	b	b	a	b	b	a	b	b	b	b	a	b	a	b	b	b	a	b	b	b	a	a	a	a	a	a	b	b	b
Marker14314	17.444	chr1B	b	b	a	a	a	b	b	a	a	b	b	a	b	b	b	b	a	a	b	b	a	b	b	a	b	b	b	b	a	b	a	b	b	b	a	b	b	b	a	a	a	a	a	a	b	b	b
Marker14306	17.444	chr1B	b	b	a	a	a	b	b	a	a	b	b	a	b	b	b	b	a	a	b	b	a	b	b	a	b	b	b	b	a	b	a	b	b	b	a	b	b	b	a	a	a	a	a	a	b	b	b
Marker14107	17.444	chr1B	b	b	a	a	a	b	b	a	a	b	b	a	b	b	b	b	a	a	b	b	a	b	b	a	b	b	b	b	a	b	a	b	b	b	a	b	b	b	a	a	a	a	a	a	b	b	b
Marker13961	17.444	chr1B	b	b	a	a	a	b	b	a	a	b	b	a	b	b	b	b	a	a	b	b	a	b	b	a	b	b	b	b	a	b	a	b	b	b	a	b	b	b	a	a	a	a	a	a	b	b	b
Marker14068	17.444	chr1B	b	b	a	a	a	b	b	a	a	b	b	a	b	b	b	b	a	a	b	b	a	b	b	a	b	b	b	b	a	b	a	b	b	b	a	b	b	b	a	a	a	a	a	a	b	b	b
Marker12828	17.444	chr1B	b	b	a	a	a	b	b	a	a	b	b	a	b	b	b	b	a	a	b	b	a	b	b	a	b	b	b	b	a	b	a	b	b	b	a	b	b	b	a	a	a	a	a	a	b	b	b
Marker13483	17.444	chr1B	b	b	a	a	a	b	b	a	a	b	b	a	b	b	b	b	a	a	b	b	a	b	b	a	b	b	b	b	a	b	a	b	b	b	a	b	b	b	a	a	a	a	a	a	b	b	b
Marker13385	17.703	chr1B	b	b	a	a	a	b	b	a	a	b	b	a	b	b	b	b	a	a	b	b	a	b	b	a	b	b	b	b	a	b	a	b	b	b	a	b	b	b	a	a	a	a	a	a	b	b	b
Marker13476	17.703	chr1B	b	b	a	a	a	b	b	a	a	b	b	a	b	b	b	b	a	a	b	b	a	b	b	a	b	b	b	b	a	b	a	b	b	b	a	b	b	b	a	a	a	a	a	a	b	b	b
Marker13895	17.703	chr1B	b	b	a	a	a	b	b	a	a	b	b	a	b	b	b	b	a	a	b	b	a	b	b	a	b	b	b	b	a	b	a	b	b	b	a	b	b	b	a	a	a	a	a	a	b	b	b
Marker14160	17.703	chr1B	b	b	a	a	a	b	b	a	a	b	b	a	b	b	b	b	a	a	b	b	a	b	b	a	b	b	b	b	a	b	a	b	b	b	a	b	b	b	a	a	a	a	a	a	b	b	b
Marker14227	17.703	chr1B	b	b	a	a	a	b	b	a	a	b	b	a	b	b	b	b	a	a	b	b	a	b	b	a	b	b	b	b	a	b	a	b	b	b	a	b	b	b	a	a	a	a	a	a	b	b	b
Marker13896	17.703	chr1B	b	b	a	a	a	b	b	a	a	b	b	a	b	b	b	b	a	a	b	b	a	b	b	a	b	b	b	b	a	b	a	b	b	b	a	b	b	b	a	a	a	a	a	a	b	b	b
Marker14067	17.962	chr1B	b	b	a	a	a	b	b	a	a	b	b	a	b	b	b	b	a	a	b	b	a	b	b	a	b	b	b	b	a	b	a	b	b	b	a	b	b	b	a	a	a	a	a	a	b	b	b
Marker12846	17.962	chr1B	b	b	a	a	a	b	b	a	a	b	b	a	b	b	b	b	a	a	b	b	a	b	b	a	b	b	b	b	a	b	a	b	b	b	a	b	b	b	a	a	a	a	a	a	b	b	b
Marker13588	17.962	chr1B	b	b	a	a	a	b	b	a	a	b	b	a	b	b	b	b	a	a	b	b	a	b	b	a	b	b	b	b	a	b	a	b	b	b	a	b	b	b	a	a	a	a	a	a	b	b	b
Marker13829	17.962	chr1B	b	b	a	a	a	b	b	a	a	b	b	a	b	b	b	b	a	a	b	b	a	b	b	a	b	b	b	b	a	b	a	b	b	b	a	b	b	b	a	a	a	a	a	a	b	b	b
Marker13631	17.962	chr1B	b	b	a	a	a	b	b	a	a	b	b	a	b	b	b	b	a	a	b	b	a	b	b	a	b	b	b	b	a	b	a	b	b	b	a	b	b	b	a	a	a	a	a	a	b	b	b
Marker13612	17.962	chr1B	b	b	a	a	a	b	b	a	a	b	b	a	b	b	b	b	a	a	b	b	a	b	b	a	b	b	b	b	a	b	a	b	b	b	a	b	b	b	a	a	a	a	a	a	b	b	b
Marker13141	17.962	chr1B	b	b	a	a	a	b	b	a	a	b	b	a	b	b	b	b	a	a	b	b	a	b	b	a	b	b	b	b	a	b	a	b	b	b	a	b	b	b	a	a	a	a	a	a	b	b	b
Marker13629	17.962	chr1B	b	b	a	a	a	b	b	a	a	b	b	a	b	b	b	b	a	a	b	b	a	b	b	a	b	b	b	b	a	b	a	b	b	b	a	b	b	b	a	a	a	a	a	a	b	b	b
Marker13630	18.221	chr1B	b	b	a	a	a	b	b	a	a	b	b	a	b	b	b	b	a	a	b	b	a	b	b	a	b	b	b	b	a	b	a	b	b	b	a	b	b	b	a	a	a	a	a	a	b	b	b
Marker14318	18.221	chr1B	b	b	a	a	a	b	b	a	a	b	b	a	b	b	b	b	a	a	b	b	a	b	b	a	b	b	b	b	a	b	a	b	b	b	a	b	b	b	a	a	a	a	a	a	b	b	b
Marker12223	18.221	chr1B	b	b	a	a	a	b	b	a	a	b	b	a	b	b	b	b	a	a	b	b	a	b	b	a	b	b	b	b	a	b	a	b	b	b	a	b	b	b	a	a	a	a	a	a	b	b	b
Marker13852	18.481	chr1B	b	b	a	a	a	b	b	a	a	b	b	a	b	b	b	b	a	a	b	b	a	b	b	a	b	b	b	b	a	b	a	b	b	b	a	b	b	b	a	a	a	a	a	a	b	b	b
Marker13613	18.481	chr1B	b	b	a	a	a	b	b	a	a	b	b	a	b	b	b	b	a	a	b	b	a	b	b	a	b	b	b	b	a	b	a	b	b	b	a	b	b	b	a	a	a	a	a	a	b	b	b
Marker13740	18.481	chr1B	b	b	a	a	a	b	b	a	a	b	b	a	b	b	b	b	a	a	b	b	a	b	b	a	b	b	b	b	a	b	a	b	b	b	a	b	b	b	a	a	a	a	a	a	b	b	b
Marker13143	18.481	chr1B	b	b	a	a	a	b	b	a	a	b	b	a	b	b	b	b	a	a	b	b	a	b	b	a	b	b	b	b	a	b	a	b	b	b	a	b	b	b	a	a	a	a	a	a	b	b	b
Marker13674	18.481	chr1B	b	b	a	a	a	b	b	a	a	b	b	a	b	b	b	b	a	a	b	b	a	b	b	a	b	b	b	b	a	b	a	b	b	b	a	b	b	b	a	a	a	a	a	a	b	b	b
Marker13343	18.481	chr1B	b	b	a	a	a	b	b	a	a	b	b	a	b	b	b	b	a	a	b	b	a	b	b	a	b	b	b	b	a	b	a	b	b	b	a	b	b	b	a	a	a	a	a	a	b	b	b
Marker13316	18.481	chr1B	b	b	a	a	a	b	b	a	a	b	b	a	b	b	b	b	a	a	b	b	a	b	b	a	b	b	b	b	a	b	a	b	b	b	a	b	b	b	a	a	a	a	a	a	b	b	b
Marker13170	18.481	chr1B	b	b	a	a	a	b	b	a	a	b	b	a	b	b	b	b	a	a	b	b	a	b	b	a	b	b	b	b	a	b	a	b	b	b	a	b	b	b	a	a	a	a	a	a	b	b	b
Marker10854	18.481	chr1B	b	b	a	a	a	b	b	a	a	b	b	a	b	b	b	b	a	a	b	b	a	b	b	a	b	b	b	b	a	b	a	b	b	b	a	b	b	b	a	a	a	a	a	a	b	b	b
Marker12187	18.481	chr1B	b	b	a	a	a	b	b	a	a	b	b	a	b	b	b	b	a	a	b	b	a	b	b	a	b	b	b	b	a	b	a	b	b	b	a	b	b	b	a	a	a	a	a	a	b	b	b
Marker13644	18.74	chr1B	b	b	a	a	a	b	b	a	a	b	b	a	b	b	b	b	a	a	b	b	a	b	b	a	b	b	b	b	a	b	a	b	b	b	a	b	b	b	a	a	a	a	a	a	b	b	b
Marker13474	18.74	chr1B	b	b	a	a	a	b	b	a	a	b	b	a	b	b	b	b	a	a	b	b	a	b	b	a	b	b	b	b	a	b	a	b	b	b	a	b	b	b	a	a	a	a	a	a	b	b	b
Marker12599	18.74	chr1B	b	b	a	a	a	b	b	a	a	b	b	a	b	b	b	b	a	a	b	b	a	b	b	a	b	b	b	b	a	b	a	b	b	b	a	b	b	b	a	a	a	a	a	a	b	b	b
Marker12653	18.74	chr1B	b	b	a	a	a	b	b	a	a	b	b	a	b	b	b	b	a	a	b	b	a	b	b	a	b	b	b	b	a	b	a	b	b	b	a	b	b	b	a	a	a	a	a	a	b	b	b
Marker12652	18.74	chr1B	b	b	a	a	a	b	b	a	a	b	b	a	b	b	b	b	a	a	b	b	a	b	b	a	b	b	b	b	a	b	a	b	b	b	a	b	b	b	a	a	a	a	a	a	b	b	b
Marker12623	18.74	chr1B	b	b	a	a	a	b	b	a	a	b	b	a	b	b	b	b	a	a	b	b	a	b	b	a	b	b	b	b	a	b	a	b	b	b	a	b	b	b	a	a	a	a	a	a	b	b	b
Marker12582	18.74	chr1B	b	b	a	a	a	b	b	a	a	b	b	a	b	b	b	b	a	a	b	b	a	b	b	a	b	b	b	b	a	b	a	b	b	b	a	b	b	b	a	a	a	a	a	a	b	b	b
Marker12239	18.74	chr1B	b	b	a	a	a	b	b	a	a	b	b	a	b	b	b	b	a	a	b	b	a	b	b	a	b	b	b	b	a	b	a	b	b	b	a	b	b	b	a	a	a	a	a	a	b	b	b
Marker12793	18.74	chr1B	b	b	a	a	a	b	b	a	a	b	b	a	b	b	b	b	a	a	b	b	a	b	b	a	b	b	b	b	a	b	a	b	b	b	a	b	b	b	a	a	a	a	a	a	b	b	b
Marker14187	18.74	chr1B	b	b	a	a	a	b	b	a	a	b	b	a	b	b	b	b	a	a	b	b	a	b	b	a	b	b	b	b	a	b	a	b	b	b	a	b	b	b	a	a	a	a	a	a	b	b	b
Marker13628	18.74	chr1B	b	b	a	a	a	b	b	a	a	b	b	a	b	b	b	b	a	a	b	b	a	b	b	a	b	b	b	b	a	b	a	b	b	b	a	b	b	b	a	a	a	a	a	a	b	b	b
Marker13396	18.74	chr1B	b	b	a	a	a	b	b	a	a	b	b	a	b	b	b	b	a	a	b	b	a	b	b	a	b	b	b	b	a	b	a	b	b	b	a	b	b	b	a	a	a	a	a	a	b	b	b
Marker14317	18.74	chr1B	b	b	a	a	a	b	b	a	a	b	b	a	b	b	b	b	a	a	b	b	a	b	b	a	b	b	b	b	a	b	a	b	b	b	a	b	b	b	a	a	a	a	a	a	b	b	b
Marker12752	18.74	chr1B	b	b	a	a	a	b	b	a	a	b	b	a	b	b	b	b	a	a	b	b	a	b	b	a	b	b	b	b	a	b	a	b	b	b	a	b	b	b	a	a	a	a	a	a	b	b	b
Marker11493	18.74	chr1B	b	b	a	a	a	b	b	a	a	b	b	a	b	b	b	b	a	a	b	b	a	b	b	a	b	b	b	b	a	b	a	b	b	b	a	b	b	b	a	a	a	a	a	a	b	b	b
Marker11083	18.999	chr1B	b	b	a	a	a	b	b	a	a	b	b	a	b	b	b	b	a	a	b	b	a	b	b	a	b	b	b	b	a	b	a	b	b	b	a	b	b	b	a	a	a	a	a	a	a	b	b
Marker11951	19.258	chr1B	b	b	a	a	a	b	b	a	a	b	b	a	b	b	b	b	a	a	b	b	a	b	b	a	b	b	b	b	a	b	a	b	b	b	a	b	b	b	a	a	a	a	a	a	a	a	b
Marker12930	19.517	chr1B	b	b	a	a	a	b	b	a	a	b	b	a	b	b	b	b	a	a	b	b	a	b	b	a	b	b	b	b	a	b	a	b	b	b	a	b	b	b	a	a	a	a	a	a	a	a	b
Marker13150	19.517	chr1B	b	b	a	a	a	b	b	a	a	b	b	a	b	b	b	b	a	a	b	b	a	b	b	a	b	b	b	b	a	b	a	b	b	b	a	b	b	b	a	a	a	a	a	a	a	a	b
Marker13898	19.517	chr1B	b	b	a	a	a	b	b	a	a	b	b	a	b	b	b	b	a	a	b	b	a	b	b	a	b	b	b	b	a	b	a	b	b	b	a	b	b	b	a	a	a	a	a	a	a	a	b
Marker10977	19.517	chr1B	b	b	a	a	a	b	b	a	a	b	b	a	b	b	b	b	a	a	b	b	a	b	b	a	b	b	b	b	a	b	a	b	b	b	a	b	b	b	a	a	a	a	a	a	a	a	b
Marker11227	19.517	chr1B	b	b	a	a	a	b	b	a	a	b	b	a	b	b	b	b	a	a	b	b	a	b	b	a	b	b	b	b	a	b	a	b	b	b	a	b	b	b	a	a	a	a	a	a	a	a	b
Marker11217	19.517	chr1B	b	b	a	a	a	b	b	a	a	b	b	a	b	b	b	b	a	a	b	b	a	b	b	a	b	b	b	b	a	b	a	b	b	b	a	b	b	b	a	a	a	a	a	a	a	a	b
Marker11341	19.517	chr1B	b	b	a	a	a	b	b	a	a	b	b	a	b	b	b	b	a	a	b	b	a	b	b	a	b	b	b	b	a	b	a	b	b	b	a	b	b	b	a	a	a	a	a	a	a	a	b
Marker11342	19.517	chr1B	b	b	a	a	a	b	b	a	a	b	b	a	b	b	b	b	a	a	b	b	a	b	b	a	b	b	b	b	a	b	a	b	b	b	a	b	b	b	a	a	a	a	a	a	a	a	b
Marker13667	19.517	chr1B	b	b	a	a	a	b	b	a	a	b	b	a	b	b	b	b	a	a	b	b	a	b	b	a	b	b	b	b	a	b	a	b	b	b	a	b	b	b	a	a	a	a	a	a	a	a	b
Marker12489	19.517	chr1B	b	b	a	a	a	b	b	a	a	b	b	a	b	b	b	b	a	a	b	b	a	b	b	a	b	b	b	b	a	b	a	b	b	b	a	b	b	b	a	a	a	a	a	a	a	a	b
Marker13732	19.517	chr1B	b	b	a	a	a	b	b	a	a	b	b	a	b	b	b	b	a	a	b	b	a	b	b	a	b	b	b	b	a	b	a	b	b	b	a	b	b	b	a	a	a	a	a	a	a	a	b
Marker14108	19.517	chr1B	b	b	a	a	a	b	b	a	a	b	b	a	b	b	b	b	a	a	b	b	a	b	b	a	b	b	b	b	a	b	a	b	b	b	a	b	b	b	a	a	a	a	a	a	a	a	b
Marker14115	19.517	chr1B	b	b	a	a	a	b	b	a	a	b	b	a	b	b	b	b	a	a	b	b	a	b	b	a	b	b	b	b	a	b	a	b	b	b	a	b	b	b	a	a	a	a	a	a	a	a	b
Marker14113	19.517	chr1B	b	b	a	a	a	b	b	a	a	b	b	a	b	b	b	b	a	a	b	b	a	b	b	a	b	b	b	b	a	b	a	b	b	b	a	b	b	b	a	a	a	a	a	a	a	a	b
Marker13069	19.517	chr1B	b	b	a	a	a	b	b	a	a	b	b	a	b	b	b	b	a	a	b	b	a	b	b	a	b	b	b	b	a	b	a	b	b	b	a	b	b	b	a	a	a	a	a	a	a	a	b
Marker13068	19.517	chr1B	b	b	a	a	a	b	b	a	a	b	b	a	b	b	b	b	a	a	b	b	a	b	b	a	b	b	b	b	a	b	a	b	b	b	a	b	b	b	a	a	a	a	a	a	a	a	b
Marker12918	19.517	chr1B	b	b	a	a	a	b	b	a	a	b	b	a	b	b	b	b	a	a	b	b	a	b	b	a	b	b	b	b	a	b	a	b	b	b	a	b	b	b	a	a	a	a	a	a	a	a	b
Marker12897	19.517	chr1B	b	b	a	a	a	b	b	a	a	b	b	a	b	b	b	b	a	a	b	b	a	b	b	a	b	b	b	b	a	b	a	b	b	b	a	b	b	b	a	a	a	a	a	a	a	a	b
Marker12849	19.517	chr1B	b	b	a	a	a	b	b	a	a	b	b	a	b	b	b	b	a	a	b	b	a	b	b	a	b	b	b	b	a	b	a	b	b	b	a	b	b	b	a	a	a	a	a	a	a	a	b
Marker12760	19.517	chr1B	b	b	a	a	a	b	b	a	a	b	b	a	b	b	b	b	a	a	b	b	a	b	b	a	b	b	b	b	a	b	a	b	b	b	a	b	b	b	a	a	a	a	a	a	a	a	b
Marker12759	19.517	chr1B	b	b	a	a	a	b	b	a	a	b	b	a	b	b	b	b	a	a	b	b	a	b	b	a	b	b	b	b	a	b	a	b	b	b	a	b	b	b	a	a	a	a	a	a	a	a	b
Marker12737	19.517	chr1B	b	b	a	a	a	b	b	a	a	b	b	a	b	b	b	b	a	a	b	b	a	b	b	a	b	b	b	b	a	b	a	b	b	b	a	b	b	b	a	a	a	a	a	a	a	a	b
Marker12696	19.517	chr1B	b	b	a	a	a	b	b	a	a	b	b	a	b	b	b	b	a	a	b	b	a	b	b	a	b	b	b	b	a	b	a	b	b	b	a	b	b	b	a	a	a	a	a	a	a	a	b
Marker12585	19.517	chr1B	b	b	a	a	a	b	b	a	a	b	b	a	b	b	b	b	a	a	b	b	a	b	b	a	b	b	b	b	a	b	a	b	b	b	a	b	b	b	a	a	a	a	a	a	a	a	b
Marker12512	19.517	chr1B	b	b	a	a	a	b	b	a	a	b	b	a	b	b	b	b	a	a	b	b	a	b	b	a	b	b	b	b	a	b	a	b	b	b	a	b	b	b	a	a	a	a	a	a	a	a	b
Marker12459	19.517	chr1B	b	b	a	a	a	b	b	a	a	b	b	a	b	b	b	b	a	a	b	b	a	b	b	a	b	b	b	b	a	b	a	b	b	b	a	b	b	b	a	a	a	a	a	a	a	a	b
Marker12331	19.517	chr1B	b	b	a	a	a	b	b	a	a	b	b	a	b	b	b	b	a	a	b	b	a	b	b	a	b	b	b	b	a	b	a	b	b	b	a	b	b	b	a	a	a	a	a	a	a	a	b
Marker12302	19.517	chr1B	b	b	a	a	a	b	b	a	a	b	b	a	b	b	b	b	a	a	b	b	a	b	b	a	b	b	b	b	a	b	a	b	b	b	a	b	b	b	a	a	a	a	a	a	a	a	b
Marker12201	19.517	chr1B	b	b	a	a	a	b	b	a	a	b	b	a	b	b	b	b	a	a	b	b	a	b	b	a	b	b	b	b	a	b	a	b	b	b	a	b	b	b	a	a	a	a	a	a	a	a	b
Marker12005	19.517	chr1B	b	b	a	a	a	b	b	a	a	b	b	a	b	b	b	b	a	a	b	b	a	b	b	a	b	b	b	b	a	b	a	b	b	b	a	b	b	b	a	a	a	a	a	a	a	a	b
Marker11881	19.517	chr1B	b	b	a	a	a	b	b	a	a	b	b	a	b	b	b	b	a	a	b	b	a	b	b	a	b	b	b	b	a	b	a	b	b	b	a	b	b	b	a	a	a	a	a	a	a	a	b
Marker11748	19.517	chr1B	b	b	a	a	a	b	b	a	a	b	b	a	b	b	b	b	a	a	b	b	a	b	b	a	b	b	b	b	a	b	a	b	b	b	a	b	b	b	a	a	a	a	a	a	a	a	b
Marker11454	19.517	chr1B	b	b	a	a	a	b	b	a	a	b	b	a	b	b	b	b	a	a	b	b	a	b	b	a	b	b	b	b	a	b	a	b	b	b	a	b	b	b	a	a	a	a	a	a	a	a	b
Marker11453	19.517	chr1B	b	b	a	a	a	b	b	a	a	b	b	a	b	b	b	b	a	a	b	b	a	b	b	a	b	b	b	b	a	b	a	b	b	b	a	b	b	b	a	a	a	a	a	a	a	a	b
Marker11402	19.517	chr1B	b	b	a	a	a	b	b	a	a	b	b	a	b	b	b	b	a	a	b	b	a	b	b	a	b	b	b	b	a	b	a	b	b	b	a	b	b	b	a	a	a	a	a	a	a	a	b
Marker13165	19.517	chr1B	b	b	a	a	a	b	b	a	a	b	b	a	b	b	b	b	a	a	b	b	a	b	b	a	b	b	b	b	a	b	a	b	b	b	a	b	b	b	a	a	a	a	a	a	a	a	b
Marker12732	19.517	chr1B	b	b	a	a	a	b	b	a	a	b	b	a	b	b	b	b	a	a	b	b	a	b	b	a	b	b	b	b	a	b	a	b	b	b	a	b	b	b	a	a	a	a	a	a	a	a	b
Marker12616	19.517	chr1B	b	b	a	a	a	b	b	a	a	b	b	a	b	b	b	b	a	a	b	b	a	b	b	a	b	b	b	b	a	b	a	b	b	b	a	b	b	b	a	a	a	a	a	a	a	a	b
Marker14048	19.517	chr1B	b	b	a	a	a	b	b	a	a	b	b	a	b	b	b	b	a	a	b	b	a	b	b	a	b	b	b	b	a	b	a	b	b	b	a	b	b	b	a	a	a	a	a	a	a	a	b
Marker13734	19.517	chr1B	b	b	a	a	a	b	b	a	a	b	b	a	b	b	b	b	a	a	b	b	a	b	b	a	b	b	b	b	a	b	a	b	b	b	a	b	b	b	a	a	a	a	a	a	a	a	b
Marker12354	19.517	chr1B	b	b	a	a	a	b	b	a	a	b	b	a	b	b	b	b	a	a	b	b	a	b	b	a	b	b	b	b	a	b	a	b	b	b	a	b	b	b	a	a	a	a	a	a	a	a	b
Marker12311	19.517	chr1B	b	b	a	a	a	b	b	a	a	b	b	a	b	b	b	b	a	a	b	b	a	b	b	a	b	b	b	b	a	b	a	b	b	b	a	b	b	b	a	a	a	a	a	a	a	a	b
Marker10855	19.517	chr1B	b	b	a	a	a	b	b	a	a	b	b	a	b	b	b	b	a	a	b	b	a	b	b	a	b	b	b	b	a	b	a	b	b	b	a	b	b	b	a	a	a	a	a	a	a	a	b
Marker12751	19.517	chr1B	b	b	a	a	a	b	b	a	a	b	b	a	b	b	b	b	a	a	b	b	a	b	b	a	b	b	b	b	a	b	a	b	b	b	a	b	b	b	a	a	a	a	a	a	a	a	b
Marker11902	19.517	chr1B	b	b	a	a	a	b	b	a	a	b	b	a	b	b	b	b	a	a	b	b	a	b	b	a	b	b	b	b	a	b	a	b	b	b	a	b	b	b	a	a	a	a	a	a	a	a	b
Marker10545	19.517	chr1B	b	b	a	a	a	b	b	a	a	b	b	a	b	b	b	b	a	a	b	b	a	b	b	a	b	b	b	b	a	b	a	b	b	b	a	b	b	b	a	a	a	a	a	a	a	a	b
Marker9732	19.517	chr1B	b	b	a	a	a	b	b	a	a	b	b	a	b	b	b	b	a	a	b	b	a	b	b	a	b	b	b	b	a	b	a	b	b	b	a	b	b	b	a	a	a	a	a	a	a	a	b
Marker13750	19.517	chr1B	b	b	a	a	a	b	b	a	a	b	b	a	b	b	b	b	a	a	b	b	a	b	b	a	b	b	b	b	a	b	a	b	b	b	a	b	b	b	a	a	a	a	a	a	a	a	b
Marker12306	19.517	chr1B	b	b	a	a	a	b	b	a	a	b	b	a	b	b	b	b	a	a	b	b	a	b	b	a	b	b	b	b	a	b	a	b	b	b	a	b	b	b	a	a	a	a	a	a	a	a	b
Marker11094	19.517	chr1B	b	b	a	a	a	b	b	a	a	b	b	a	b	b	b	b	a	a	b	b	a	b	b	a	b	b	b	b	a	b	a	b	b	b	a	b	b	b	a	a	a	a	a	a	a	a	b
Marker10864	19.517	chr1B	b	b	a	a	a	b	b	a	a	b	b	a	b	b	b	b	a	a	b	b	a	b	b	a	b	b	b	b	a	b	a	b	b	b	a	b	b	b	a	a	a	a	a	a	a	a	b
Marker11729	19.517	chr1B	b	b	a	a	a	b	b	a	a	b	b	a	b	b	b	b	a	a	b	b	a	b	b	a	b	b	b	b	a	b	a	b	b	b	a	b	b	b	a	a	a	a	a	a	a	a	b
Marker13733	19.517	chr1B	b	b	a	a	a	b	b	a	a	b	b	a	b	b	b	b	a	a	b	b	a	b	b	a	b	b	b	b	a	b	a	b	b	b	a	b	b	b	a	a	a	a	a	a	a	a	b
Marker13258	19.517	chr1B	b	b	a	a	a	b	b	a	a	b	b	a	b	b	b	b	a	a	b	b	a	b	b	a	b	b	b	b	a	b	a	b	b	b	a	b	b	b	a	a	a	a	a	a	a	a	b
Marker13111	19.517	chr1B	b	b	a	a	a	b	b	a	a	b	b	a	b	b	b	b	a	a	b	b	a	b	b	a	b	b	b	b	a	b	a	b	b	b	a	b	b	b	a	a	a	a	a	a	a	a	b
Marker10852	19.517	chr1B	b	b	a	a	a	b	b	a	a	b	b	a	b	b	b	b	a	a	b	b	a	b	b	a	b	b	b	b	a	b	a	b	b	b	a	b	b	b	a	a	a	a	a	a	a	a	b
Marker13097	19.517	chr1B	b	b	a	a	a	b	b	a	a	b	b	a	b	b	b	b	a	a	b	b	a	b	b	a	b	b	b	b	a	b	a	b	b	b	a	b	b	b	a	a	a	a	a	a	a	a	b
Marker13009	19.517	chr1B	b	b	a	a	a	b	b	a	a	b	b	a	b	b	b	b	a	a	b	b	a	b	b	a	b	b	b	b	a	b	a	b	b	b	a	b	b	b	a	a	a	a	a	a	a	a	b
Marker12934	19.517	chr1B	b	b	a	a	a	b	b	a	a	b	b	a	b	b	b	b	a	a	b	b	a	b	b	a	b	b	b	b	a	b	a	b	b	b	a	b	b	b	a	a	a	a	a	a	a	a	b
Marker13827	19.517	chr1B	b	b	a	a	a	b	b	a	a	b	b	a	b	b	b	b	a	a	b	b	a	b	b	a	b	b	b	b	a	b	a	b	b	b	a	b	b	b	a	a	a	a	a	a	a	a	b
Marker11999	19.517	chr1B	b	b	a	a	a	b	b	a	a	b	b	a	b	b	b	b	a	a	b	b	a	b	b	a	b	b	b	b	a	b	a	b	b	b	a	b	b	b	a	a	a	a	a	a	a	a	b
Marker10581	19.517	chr1B	b	b	a	a	a	b	b	a	a	b	b	a	b	b	b	b	a	a	b	b	a	b	b	a	b	b	b	b	a	b	a	b	b	b	a	b	b	b	a	a	a	a	a	a	a	a	b
Marker13344	19.517	chr1B	b	b	a	a	a	b	b	a	a	b	b	a	b	b	b	b	a	a	b	b	a	b	b	a	b	b	b	b	a	b	a	b	b	b	a	b	b	b	a	a	a	a	a	a	a	a	b
Marker13215	19.517	chr1B	b	b	a	a	a	b	b	a	a	b	b	a	b	b	b	b	a	a	b	b	a	b	b	a	b	b	b	b	a	b	a	b	b	b	a	b	b	b	a	a	a	a	a	a	a	a	b
Marker13256	19.517	chr1B	b	b	a	a	a	b	b	a	a	b	b	a	b	b	b	b	a	a	b	b	a	b	b	a	b	b	b	b	a	b	a	b	b	b	a	b	b	b	a	a	a	a	a	a	a	a	b
Marker12896	19.517	chr1B	b	b	a	a	a	b	b	a	a	b	b	a	b	b	b	b	a	a	b	b	a	b	b	a	b	b	b	b	a	b	a	b	b	b	a	b	b	b	a	a	a	a	a	a	a	a	b
Marker12502	19.517	chr1B	b	b	a	a	a	b	b	a	a	b	b	a	b	b	b	b	a	a	b	b	a	b	b	a	b	b	b	b	a	b	a	b	b	b	a	b	b	b	a	a	a	a	a	a	a	a	b
Marker12017	19.517	chr1B	b	b	a	a	a	b	b	a	a	b	b	a	b	b	b	b	a	a	b	b	a	b	b	a	b	b	b	b	a	b	a	b	b	b	a	b	b	b	a	a	a	a	a	a	a	a	b
Marker12929	19.517	chr1B	b	b	a	a	a	b	b	a	a	b	b	a	b	b	b	b	a	a	b	b	a	b	b	a	b	b	b	b	a	b	a	b	b	b	a	b	b	b	a	a	a	a	a	a	a	a	b
Marker12279	19.517	chr1B	b	b	a	a	a	b	b	a	a	b	b	a	b	b	b	b	a	a	b	b	a	b	b	a	b	b	b	b	a	b	a	b	b	b	a	b	b	b	a	a	a	a	a	a	a	a	b
Marker12254	19.517	chr1B	b	b	a	a	a	b	b	a	a	b	b	a	b	b	b	b	a	a	b	b	a	b	b	a	b	b	b	b	a	b	a	b	b	b	a	b	b	b	a	a	a	a	a	a	a	a	b
Marker13040	19.517	chr1B	b	b	a	a	a	b	b	a	a	b	b	a	b	b	b	b	a	a	b	b	a	b	b	a	b	b	b	b	a	b	a	b	b	b	a	b	b	b	a	a	a	a	a	a	a	a	b
Marker13041	19.517	chr1B	b	b	a	a	a	b	b	a	a	b	b	a	b	b	b	b	a	a	b	b	a	b	b	a	b	b	b	b	a	b	a	b	b	b	a	b	b	b	a	a	a	a	a	a	a	a	b
Marker12007	19.517	chr1B	b	b	a	a	a	b	b	a	a	b	b	a	b	b	b	b	a	a	b	b	a	b	b	a	b	b	b	b	a	b	a	b	b	b	a	b	b	b	a	a	a	a	a	a	a	a	b
Marker12328	19.517	chr1B	b	b	a	a	a	b	b	a	a	b	b	a	b	b	b	b	a	a	b	b	a	b	b	a	b	b	b	b	a	b	a	b	b	b	a	b	b	b	a	a	a	a	a	a	a	a	b
Marker12329	19.517	chr1B	b	b	a	a	a	b	b	a	a	b	b	a	b	b	b	b	a	a	b	b	a	b	b	a	b	b	b	b	a	b	a	b	b	b	a	b	b	b	a	a	a	a	a	a	a	a	b
Marker12660	19.517	chr1B	b	b	a	a	a	b	b	a	a	b	b	a	b	b	b	b	a	a	b	b	a	b	b	a	b	b	b	b	a	b	a	b	b	b	a	b	b	b	a	a	a	a	a	a	a	a	b
Marker11884	19.776	chr1B	b	b	a	a	a	b	b	a	a	b	b	a	b	b	b	b	a	a	b	b	a	b	b	a	b	b	b	b	a	b	a	b	b	b	a	b	b	b	a	a	a	a	a	a	a	a	b
Marker11426	19.776	chr1B	b	b	a	a	a	b	b	a	a	b	b	a	b	b	b	b	a	a	b	b	a	b	b	a	b	b	b	b	a	b	a	b	b	b	a	b	b	b	a	a	a	a	a	a	a	a	b
Marker12815	19.776	chr1B	b	b	a	a	a	b	b	a	a	b	b	a	b	b	b	b	a	a	b	b	a	b	b	a	b	b	b	b	a	b	a	b	b	b	a	b	b	b	a	a	a	a	a	a	a	a	b
Marker12959	19.776	chr1B	b	b	a	a	a	b	b	a	a	b	b	a	b	b	b	b	a	a	b	b	a	b	b	a	b	b	b	b	a	b	a	b	b	b	a	b	b	b	a	a	a	a	a	a	a	a	b
Marker13083	19.776	chr1B	b	b	a	a	a	b	b	a	a	b	b	a	b	b	b	b	a	a	b	b	a	b	b	a	b	b	b	b	a	b	a	b	b	b	a	b	b	b	a	a	a	a	a	a	a	a	b
Marker12898	19.776	chr1B	b	b	a	a	a	b	b	a	a	b	b	a	b	b	b	b	a	a	b	b	a	b	b	a	b	b	b	b	a	b	a	b	b	b	a	b	b	b	a	a	a	a	a	a	a	a	b
Marker13082	19.776	chr1B	b	b	a	a	a	b	b	a	a	b	b	a	b	b	b	b	a	a	b	b	a	b	b	a	b	b	b	b	a	b	a	b	b	b	a	b	b	b	a	a	a	a	a	a	a	a	b
Marker12379	19.776	chr1B	b	b	a	a	a	b	b	a	a	b	b	a	b	b	b	b	a	a	b	b	a	b	b	a	b	b	b	b	a	b	a	b	b	b	a	b	b	b	a	a	a	a	a	a	a	a	b
Marker12851	19.776	chr1B	b	b	a	a	a	b	b	a	a	b	b	a	b	b	b	b	a	a	b	b	a	b	b	a	b	b	b	b	a	b	a	b	b	b	a	b	b	b	a	a	a	a	a	a	a	a	b
Marker13389	19.776	chr1B	b	b	a	a	a	b	b	a	a	b	b	a	b	b	b	b	a	a	b	b	a	b	b	a	b	b	b	b	a	b	a	b	b	b	a	b	b	b	a	a	a	a	a	a	a	a	b
Marker12584	19.776	chr1B	b	b	a	a	a	b	b	a	a	b	b	a	b	b	b	b	a	a	b	b	a	b	b	a	b	b	b	b	a	b	a	b	b	b	a	b	b	b	a	a	a	a	a	a	a	a	b
Marker12850	19.776	chr1B	b	b	a	a	a	b	b	a	a	b	b	a	b	b	b	b	a	a	b	b	a	b	b	a	b	b	b	b	a	b	a	b	b	b	a	b	b	b	a	a	a	a	a	a	a	a	b
Marker13071	19.776	chr1B	b	b	a	a	a	b	b	a	a	b	b	a	b	b	b	b	a	a	b	b	a	b	b	a	b	b	b	b	a	b	a	b	b	b	a	b	b	b	a	a	a	a	a	a	a	a	b
Marker10927	19.776	chr1B	b	b	a	a	a	b	b	a	a	b	b	a	b	b	b	b	a	a	b	b	a	b	b	a	b	b	b	b	a	b	a	b	b	b	a	b	b	b	a	a	a	a	a	a	a	a	b
Marker13236	19.776	chr1B	b	b	a	a	a	b	b	a	a	b	b	a	b	b	b	b	a	a	b	b	a	b	b	a	b	b	b	b	a	b	a	b	b	b	a	b	b	b	a	a	a	a	a	a	a	a	b
Marker11138	19.776	chr1B	b	b	a	a	a	b	b	a	a	b	b	a	b	b	b	b	a	a	b	b	a	b	b	a	b	b	b	b	a	b	a	b	b	b	a	b	b	b	a	a	a	a	a	a	a	a	b
Marker11192	19.776	chr1B	b	b	a	a	a	b	b	a	a	b	b	a	b	b	b	b	a	a	b	b	a	b	b	a	b	b	b	b	a	b	a	b	b	b	a	b	b	b	a	a	a	a	a	a	a	a	b
Marker10856	19.776	chr1B	b	b	a	a	a	b	b	a	a	b	b	a	b	b	b	b	a	a	b	b	a	b	b	a	b	b	b	b	a	b	a	b	b	b	a	b	b	b	a	a	a	a	a	a	a	a	b
Marker13085	19.776	chr1B	b	b	a	a	a	b	b	a	a	b	b	a	b	b	b	b	a	a	b	b	a	b	b	a	b	b	b	b	a	b	a	b	b	b	a	b	b	b	a	a	a	a	a	a	a	a	b
Marker10857	19.776	chr1B	b	b	a	a	a	b	b	a	a	b	b	a	b	b	b	b	a	a	b	b	a	b	b	a	b	b	b	b	a	b	a	b	b	b	a	b	b	b	a	a	a	a	a	a	a	a	b
Marker12231	20.035	chr1B	b	b	a	a	a	b	b	a	a	b	b	a	b	b	b	b	a	a	b	b	a	b	b	a	b	b	b	b	a	b	a	b	b	b	a	b	b	b	a	a	a	a	a	a	a	a	b
Marker12954	20.035	chr1B	b	b	a	a	a	b	b	a	a	b	b	a	b	b	b	b	a	a	b	b	a	b	b	a	b	b	b	b	a	b	a	b	b	b	a	b	b	b	a	a	a	a	a	a	a	a	b
Marker11156	20.035	chr1B	b	b	a	a	a	b	b	a	a	b	b	a	b	b	b	b	a	a	b	b	a	b	b	a	b	b	b	b	a	b	a	b	b	b	a	b	b	b	a	a	a	a	a	a	a	a	b
Marker11548	20.035	chr1B	b	b	a	a	a	b	b	a	a	b	b	a	b	b	b	b	a	a	b	b	a	b	b	a	b	b	b	b	a	b	a	b	b	b	a	b	b	b	a	a	a	a	a	a	a	a	b
Marker11869	20.035	chr1B	b	b	a	a	a	b	b	a	a	b	b	a	b	b	b	b	a	a	b	b	a	b	b	a	b	b	b	b	a	b	a	b	b	b	a	b	b	b	a	a	a	a	a	a	a	a	b
Marker11465	20.035	chr1B	b	b	a	a	a	b	b	a	a	b	b	a	b	b	b	b	a	a	b	b	a	b	b	a	b	b	b	b	a	b	a	b	b	b	a	b	b	b	a	a	a	a	a	a	a	a	b
Marker13535	20.035	chr1B	b	b	a	a	a	b	b	a	a	b	b	a	b	b	b	b	a	a	b	b	a	b	b	a	b	b	b	b	a	b	a	b	b	b	a	b	b	b	a	a	a	a	a	a	a	a	b
Marker13066	20.035	chr1B	b	b	a	a	a	b	b	a	a	b	b	a	b	b	b	b	a	a	b	b	a	b	b	a	b	b	b	b	a	b	a	b	b	b	a	b	b	b	a	a	a	a	a	a	a	a	b
Marker13253	20.035	chr1B	b	b	a	a	a	b	b	a	a	b	b	a	b	b	b	b	a	a	b	b	a	b	b	a	b	b	b	b	a	b	a	b	b	b	a	b	b	b	a	a	a	a	a	a	a	a	b
Marker11078	20.035	chr1B	b	b	a	a	a	b	b	a	a	b	b	a	b	b	b	b	a	a	b	b	a	b	b	a	b	b	b	b	a	b	a	b	b	b	a	b	b	b	a	a	a	a	a	a	a	a	b
Marker13364	20.035	chr1B	b	b	a	a	a	b	b	a	a	b	b	a	b	b	b	b	a	a	b	b	a	b	b	a	b	b	b	b	a	b	a	b	b	b	a	b	b	b	a	a	a	a	a	a	a	a	b
Marker12741	20.035	chr1B	b	b	a	a	a	b	b	a	a	b	b	a	b	b	b	b	a	a	b	b	a	b	b	a	b	b	b	b	a	b	a	b	b	b	a	b	b	b	a	a	a	a	a	a	a	a	b
Marker13079	20.035	chr1B	b	b	a	a	a	b	b	a	a	b	b	a	b	b	b	b	a	a	b	b	a	b	b	a	b	b	b	b	a	b	a	b	b	b	a	b	b	b	a	a	a	a	a	a	a	a	b
Marker13080	20.035	chr1B	b	b	a	a	a	b	b	a	a	b	b	a	b	b	b	b	a	a	b	b	a	b	b	a	b	b	b	b	a	b	a	b	b	b	a	b	b	b	a	a	a	a	a	a	a	a	b
Marker13081	20.035	chr1B	b	b	a	a	a	b	b	a	a	b	b	a	b	b	b	b	a	a	b	b	a	b	b	a	b	b	b	b	a	b	a	b	b	b	a	b	b	b	a	a	a	a	a	a	a	a	b
Marker13144	20.035	chr1B	b	b	a	a	a	b	b	a	a	b	b	a	b	b	b	b	a	a	b	b	a	b	b	a	b	b	b	b	a	b	a	b	b	b	a	b	b	b	a	a	a	a	a	a	a	a	b
Marker13792	20.035	chr1B	b	b	a	a	a	b	b	a	a	b	b	a	b	b	b	b	a	a	b	b	a	b	b	a	b	b	b	b	a	b	a	b	b	b	a	b	b	b	a	a	a	a	a	a	a	a	b
Marker12632	20.035	chr1B	b	b	a	a	a	b	b	a	a	b	b	a	b	b	b	b	a	a	b	b	a	b	b	a	b	b	b	b	a	b	a	b	b	b	a	b	b	b	a	a	a	a	a	a	a	a	b
Marker12018	20.035	chr1B	b	b	a	a	a	b	b	a	a	b	b	a	b	b	b	b	a	a	b	b	a	b	b	a	b	b	b	b	a	b	a	b	b	b	a	b	b	b	a	a	a	a	a	a	a	a	b
Marker11228	20.035	chr1B	b	b	a	a	a	b	b	a	a	b	b	a	b	b	b	b	a	a	b	b	a	b	b	a	b	b	b	b	a	b	a	b	b	b	a	b	b	b	a	a	a	a	a	a	a	a	b
Marker12003	20.035	chr1B	b	b	a	a	a	b	b	a	a	b	b	a	b	b	b	b	a	a	b	b	a	b	b	a	b	b	b	b	a	b	a	b	b	b	a	b	b	b	a	a	a	a	a	a	a	a	b
Marker12128	20.035	chr1B	b	b	a	a	a	b	b	a	a	b	b	a	b	b	b	b	a	a	b	b	a	b	b	a	b	b	b	b	a	b	a	b	b	b	a	b	b	b	a	a	a	a	a	a	a	a	b
Marker12430	20.035	chr1B	b	b	a	a	a	b	b	a	a	b	b	a	b	b	b	b	a	a	b	b	a	b	b	a	b	b	b	b	a	b	a	b	b	b	a	b	b	b	a	a	a	a	a	a	a	a	b
Marker11897	20.035	chr1B	b	b	a	a	a	b	b	a	a	b	b	a	b	b	b	b	a	a	b	b	a	b	b	a	b	b	b	b	a	b	a	b	b	b	a	b	b	b	a	a	a	a	a	a	a	a	b
Marker12784	20.035	chr1B	b	b	a	a	a	b	b	a	a	b	b	a	b	b	b	b	a	a	b	b	a	b	b	a	b	b	b	b	a	b	a	b	b	b	a	b	b	b	a	a	a	a	a	a	a	a	b
Marker11163	20.035	chr1B	b	b	a	a	a	b	b	a	a	b	b	a	b	b	b	b	a	a	b	b	a	b	b	a	b	b	b	b	a	b	a	b	b	b	a	b	b	b	a	a	a	a	a	a	a	a	b
Marker10722	20.294	chr1B	b	b	a	a	a	b	b	a	a	b	b	a	b	b	b	b	a	a	b	b	a	b	b	a	b	b	b	b	a	b	a	b	b	b	a	b	b	b	a	a	a	a	a	a	a	a	b
Marker10165	20.294	chr1B	b	b	a	a	a	b	b	a	a	b	b	a	b	b	b	b	a	a	b	b	a	b	b	a	b	b	b	b	a	b	a	b	b	b	a	b	b	b	a	a	a	a	a	a	a	a	b
Marker10673	20.294	chr1B	b	b	a	a	a	b	b	a	a	b	b	a	b	b	b	b	a	a	b	b	a	b	b	a	b	b	b	b	a	b	a	b	b	b	a	b	b	b	a	a	a	a	a	a	a	a	b
Marker10448	20.294	chr1B	b	b	a	a	a	b	b	a	a	b	b	a	b	b	b	b	a	a	b	b	a	b	b	a	b	b	b	b	a	b	a	b	b	b	a	b	b	b	a	a	a	a	a	a	a	a	b
Marker10173	20.294	chr1B	b	b	a	a	a	b	b	a	a	b	b	a	b	b	b	b	a	a	b	b	a	b	b	a	b	b	b	b	a	b	a	b	b	b	a	b	b	b	a	a	a	a	a	a	a	a	b
Marker10523	20.294	chr1B	b	b	a	a	a	b	b	a	a	b	b	a	b	b	b	b	a	a	b	b	a	b	b	a	b	b	b	b	a	b	a	b	b	b	a	b	b	b	a	a	a	a	a	a	a	a	b
Marker10494	20.294	chr1B	b	b	a	a	a	b	b	a	a	b	b	a	b	b	b	b	a	a	b	b	a	b	b	a	b	b	b	b	a	b	a	b	b	b	a	b	b	b	a	a	a	a	a	a	a	a	b
Marker9984	20.294	chr1B	b	b	a	a	a	b	b	a	a	b	b	a	b	b	b	b	a	a	b	b	a	b	b	a	b	b	b	b	a	b	a	b	b	b	a	b	b	b	a	a	a	a	a	a	a	a	b
Marker10300	20.294	chr1B	b	b	a	a	a	b	b	a	a	b	b	a	b	b	b	b	a	a	b	b	a	b	b	a	b	b	b	b	a	b	a	b	b	b	a	b	b	b	a	a	a	a	a	a	a	a	b
Marker9946	20.294	chr1B	b	b	a	a	a	b	b	a	a	b	b	a	b	b	b	b	a	a	b	b	a	b	b	a	b	b	b	b	a	b	a	b	b	b	a	b	b	b	a	a	a	a	a	a	a	a	b
Marker10715	20.294	chr1B	b	b	a	a	a	b	b	a	a	b	b	a	b	b	b	b	a	a	b	b	a	b	b	a	b	b	b	b	a	b	a	b	b	b	a	b	b	b	a	a	a	a	a	a	a	a	b
Marker10264	20.294	chr1B	b	b	a	a	a	b	b	a	a	b	b	a	b	b	b	b	a	a	b	b	a	b	b	a	b	b	b	b	a	b	a	b	b	b	a	b	b	b	a	a	a	a	a	a	a	a	b
Marker10733	20.294	chr1B	b	b	a	a	a	b	b	a	a	b	b	a	b	b	b	b	a	a	b	b	a	b	b	a	b	b	b	b	a	b	a	b	b	b	a	b	b	b	a	a	a	a	a	a	a	a	b
Marker10166	20.294	chr1B	b	b	a	a	a	b	b	a	a	b	b	a	b	b	b	b	a	a	b	b	a	b	b	a	b	b	b	b	a	b	a	b	b	b	a	b	b	b	a	a	a	a	a	a	a	a	b
Marker10735	20.294	chr1B	b	b	a	a	a	b	b	a	a	b	b	a	b	b	b	b	a	a	b	b	a	b	b	a	b	b	b	b	a	b	a	b	b	b	a	b	b	b	a	a	a	a	a	a	a	a	b
Marker9788	20.294	chr1B	b	b	a	a	a	b	b	a	a	b	b	a	b	b	b	b	a	a	h	b	a	b	b	a	b	b	b	b	a	b	a	b	b	b	a	b	b	b	a	a	a	a	a	a	a	a	b
Marker10476	20.553	chr1B	b	b	a	a	a	b	b	a	a	b	b	a	b	b	b	b	a	a	b	b	a	b	b	a	b	b	b	b	a	b	a	b	b	b	a	b	b	b	a	a	a	a	a	a	a	a	b
Marker10129	20.553	chr1B	b	b	a	a	a	b	b	a	a	b	b	a	b	b	b	b	a	a	b	b	a	b	b	a	b	b	b	b	a	b	a	b	b	b	a	b	b	b	a	a	a	a	a	a	a	a	b
Marker10087	20.553	chr1B	b	b	a	a	a	b	b	a	a	b	b	a	b	b	b	b	a	a	b	b	a	b	b	a	b	b	b	b	a	b	a	b	b	b	a	b	b	b	a	a	a	a	a	a	a	a	b
Marker10193	20.553	chr1B	b	b	a	a	a	b	b	a	a	b	b	a	b	b	b	b	a	a	b	b	a	b	b	a	b	b	b	b	a	b	a	b	b	b	a	b	b	b	a	a	a	a	a	a	a	a	b
Marker10246	20.553	chr1B	b	b	a	a	a	b	b	a	a	b	b	a	b	b	b	b	a	a	b	b	a	b	b	a	b	b	b	b	a	b	a	b	b	b	a	b	b	b	a	a	a	a	a	a	a	a	b
Marker10272	20.553	chr1B	b	b	a	a	a	b	b	a	a	b	b	a	b	b	b	b	a	a	b	b	a	b	b	a	b	b	b	b	a	b	a	b	b	b	a	b	b	b	a	a	a	a	a	a	a	a	b
Marker10721	20.553	chr1B	b	b	a	a	a	b	b	a	a	b	b	a	b	b	b	b	a	a	b	b	a	b	b	a	b	b	b	b	a	b	a	b	b	b	a	b	b	b	a	a	a	a	a	a	a	a	b
Marker9999	20.553	chr1B	b	b	a	a	a	b	b	a	a	b	b	a	b	b	b	b	a	a	b	b	a	b	b	a	b	b	b	b	a	b	a	b	b	b	a	b	b	b	a	a	a	a	a	a	a	a	b
Marker10720	20.553	chr1B	b	b	a	a	a	b	b	a	a	b	b	a	b	b	b	b	a	a	b	b	a	b	b	a	b	b	b	b	a	b	a	b	b	b	a	b	b	b	a	a	a	a	a	a	a	a	b
Marker10719	20.553	chr1B	b	b	a	a	a	b	b	a	a	b	b	a	b	b	b	b	a	a	b	b	a	b	b	a	b	b	b	b	a	b	a	b	b	b	a	b	b	b	a	a	a	a	a	a	a	a	b
Marker10094	20.553	chr1B	b	b	a	a	a	b	b	a	a	b	b	a	b	b	b	b	a	a	b	b	a	b	b	a	b	b	b	b	a	b	a	b	b	b	a	b	b	b	a	a	a	a	a	a	a	a	b
Marker10628	20.553	chr1B	b	b	a	a	a	b	b	a	a	b	b	a	b	b	b	b	a	a	b	b	a	b	b	a	b	b	b	b	a	b	a	b	b	b	a	b	b	b	a	a	a	a	a	a	a	a	b
Marker10511	20.553	chr1B	b	b	a	a	a	b	b	a	a	b	b	a	b	b	b	b	a	a	b	b	a	b	b	a	b	b	b	b	a	b	a	b	b	b	a	b	b	b	a	a	a	a	a	a	a	a	b
Marker10789	20.553	chr1B	b	b	a	a	a	b	b	a	a	b	b	a	b	b	b	b	a	a	b	b	a	b	b	a	b	b	b	b	a	b	a	b	b	b	a	b	b	b	a	a	a	a	a	a	a	a	b
Marker10704	20.553	chr1B	b	b	a	a	a	b	b	a	a	b	b	a	b	b	b	b	a	a	b	b	a	b	b	a	b	b	b	b	a	b	a	b	b	b	a	b	b	b	a	a	a	a	a	a	a	a	b
Marker9764	20.553	chr1B	b	b	a	a	a	b	b	a	a	b	b	a	b	b	b	b	a	a	b	b	a	b	b	a	b	b	b	b	a	b	a	b	b	b	a	b	b	b	a	a	a	a	a	a	a	a	b
Marker10771	20.553	chr1B	b	b	a	a	a	b	b	a	a	b	b	a	b	b	b	b	a	a	b	b	a	b	b	a	b	b	b	b	a	b	a	b	b	b	a	b	b	b	a	a	a	a	a	a	a	a	b
Marker9761	20.553	chr1B	b	b	a	a	a	b	b	a	a	b	b	a	b	b	b	b	a	a	b	b	a	b	b	a	b	b	b	b	a	b	a	b	b	b	a	b	b	b	a	a	a	a	a	a	a	a	b
Marker10077	20.553	chr1B	b	b	a	a	a	b	b	a	a	b	b	a	b	b	b	b	a	a	b	b	a	b	b	a	b	b	b	b	a	b	a	b	b	b	a	b	b	b	a	a	a	a	a	a	a	a	b
Marker10291	20.553	chr1B	b	b	a	a	a	b	b	a	a	b	b	a	b	b	b	b	a	a	b	b	a	b	b	a	b	b	b	b	a	b	a	b	b	b	a	b	b	b	a	a	a	a	a	a	a	a	b
Marker9897	20.553	chr1B	b	b	a	a	a	b	b	a	a	b	b	a	b	b	b	b	a	a	b	b	a	b	b	a	b	b	b	b	a	b	a	b	b	b	a	b	b	b	a	a	a	a	a	a	a	a	b
Marker10244	20.553	chr1B	b	b	a	a	a	b	b	a	a	b	b	a	b	b	b	b	a	a	b	b	a	b	b	a	b	b	b	b	a	b	a	b	b	b	a	b	b	b	a	a	a	a	a	a	a	a	b
Marker10039	20.553	chr1B	b	b	a	a	a	b	b	a	a	b	b	a	b	b	b	b	a	a	b	b	a	b	b	a	b	b	b	b	a	b	a	b	b	b	a	b	b	b	a	a	a	a	a	a	a	a	b
Marker10346	20.553	chr1B	b	b	a	a	a	b	b	a	a	b	b	a	b	b	b	b	a	a	b	b	a	b	b	a	b	b	b	b	a	b	a	b	b	b	a	b	b	b	a	a	a	a	a	a	a	a	b
Marker10620	20.553	chr1B	b	b	a	a	a	b	b	a	a	b	b	a	b	b	b	b	a	a	b	b	a	b	b	a	b	b	b	b	a	b	a	b	b	b	a	b	b	b	a	a	a	a	a	a	a	a	b
Marker10245	20.553	chr1B	b	b	a	a	a	b	b	a	a	b	b	a	b	b	b	b	a	a	b	b	a	b	b	a	b	b	b	b	a	b	a	b	b	b	a	b	b	b	a	a	a	a	a	a	a	a	b
Marker10101	20.812	chr1B	b	b	a	a	a	b	b	a	a	b	b	a	b	b	b	b	a	a	b	b	a	b	b	a	b	b	b	b	a	b	a	b	b	b	a	b	b	b	a	a	a	a	a	a	a	a	b
Marker10130	20.812	chr1B	b	b	a	a	a	b	b	a	a	b	b	a	b	b	b	b	a	a	b	b	a	b	b	a	b	b	b	b	a	b	a	b	b	b	a	b	b	b	a	a	a	a	a	a	a	a	b
Marker10293	20.812	chr1B	b	b	a	a	a	b	b	a	a	b	b	a	b	b	b	b	a	a	b	b	a	b	b	a	b	b	b	b	a	b	a	b	b	b	a	b	b	b	a	a	a	a	a	a	a	a	b
Marker11368	20.812	chr1B	b	b	a	a	a	b	b	a	a	b	b	a	b	b	b	b	a	a	b	b	a	b	b	a	b	b	b	b	a	b	a	b	b	b	a	b	b	b	a	a	a	a	a	a	a	a	b
Marker10192	20.812	chr1B	b	b	a	a	a	b	b	a	a	b	b	a	b	b	b	b	a	a	b	b	a	b	b	a	b	b	b	b	a	b	a	b	b	b	a	b	b	b	a	a	a	a	a	a	a	a	b
Marker10522	20.812	chr1B	b	b	a	a	a	b	b	a	a	b	b	a	b	b	b	b	a	a	b	b	a	b	b	a	b	b	b	b	a	b	a	b	b	b	a	b	b	b	a	a	a	a	a	a	a	a	b
Marker10768	20.812	chr1B	b	b	a	a	a	b	b	a	a	b	b	a	b	b	b	b	a	a	b	b	a	b	b	a	b	b	b	b	a	b	a	b	b	b	a	b	b	b	a	a	a	a	a	a	a	a	b
Marker10228	20.812	chr1B	b	b	a	a	a	b	b	a	a	b	b	a	b	b	b	b	a	a	b	b	a	b	b	a	b	b	b	b	a	b	a	b	b	b	a	b	b	b	a	a	a	a	a	a	a	a	b
Marker10836	20.812	chr1B	b	b	a	a	a	b	b	a	a	b	b	a	b	b	b	b	a	a	b	b	a	b	b	a	b	b	b	b	a	b	a	b	b	b	a	b	b	b	a	a	a	a	a	a	a	a	b
Marker10273	20.812	chr1B	b	b	a	a	a	b	b	a	a	b	b	a	b	b	b	b	a	a	b	b	a	b	b	a	b	b	b	b	a	b	a	b	b	b	a	b	b	b	a	a	a	a	a	a	a	a	b
Marker10348	20.812	chr1B	b	b	a	a	a	b	b	a	a	b	b	a	b	b	b	b	a	a	b	b	a	b	b	a	b	b	b	b	a	b	a	b	b	b	a	b	b	b	a	a	a	a	a	a	a	a	b
Marker10835	20.812	chr1B	b	b	a	a	a	b	b	a	a	b	b	a	b	b	b	b	a	a	b	b	a	b	b	a	b	b	b	b	a	b	a	b	b	b	a	b	b	b	a	a	a	a	a	a	a	a	b
Marker10432	20.812	chr1B	b	b	a	a	a	b	b	a	a	b	b	a	b	b	b	b	a	a	b	b	a	b	b	a	b	b	b	b	a	b	a	b	b	b	a	b	b	b	a	a	a	a	a	a	a	a	b
Marker10837	20.812	chr1B	b	b	a	a	a	b	b	a	a	b	b	a	b	b	b	b	a	a	b	b	a	b	b	a	b	b	b	b	a	b	a	b	b	b	a	b	b	b	a	a	a	a	a	a	a	a	b
Marker10347	20.812	chr1B	b	b	a	a	a	b	b	a	a	b	b	a	b	b	b	b	a	a	b	b	a	b	b	a	b	b	b	b	a	b	a	b	b	b	a	b	b	b	a	a	a	a	a	a	a	a	b
Marker10345	20.812	chr1B	b	b	a	a	a	b	b	a	a	b	b	a	b	b	b	b	a	a	b	b	a	b	b	a	b	b	b	b	a	b	a	b	b	b	a	b	b	b	a	a	a	a	a	a	a	a	b
Marker9783	20.812	chr1B	b	b	a	a	a	b	b	a	a	b	b	a	b	b	b	b	a	a	b	b	a	b	b	a	b	b	b	b	a	b	a	b	b	b	a	b	b	b	a	a	a	a	a	a	a	a	b
Marker10612	20.812	chr1B	b	b	a	a	a	b	b	a	a	b	b	a	b	b	b	b	a	a	b	b	a	b	b	a	b	b	b	b	a	b	a	b	b	b	a	b	b	b	a	a	a	a	a	a	a	a	b
Marker10747	20.812	chr1B	b	b	a	a	a	b	b	a	a	b	b	a	b	b	b	b	a	a	b	b	a	b	b	a	b	b	b	b	a	b	a	b	b	b	a	b	b	b	a	a	a	a	a	a	a	a	b
Marker10100	20.812	chr1B	b	b	a	a	a	b	b	a	a	b	b	a	b	b	b	b	a	a	b	b	a	b	b	a	b	b	b	b	a	b	a	b	b	b	a	b	b	b	a	a	a	a	a	a	a	a	b
Marker10633	20.812	chr1B	b	b	a	a	a	b	b	a	a	b	b	a	b	b	b	b	a	a	b	b	a	b	b	a	b	b	b	b	a	b	a	b	b	b	a	b	b	b	a	a	a	a	a	a	a	a	b
Marker9724	20.812	chr1B	b	b	a	a	a	b	b	a	a	b	b	a	b	b	b	b	a	a	b	b	a	b	b	a	b	b	b	b	a	b	a	b	b	b	a	b	b	b	a	a	a	a	a	a	a	a	b
Marker10341	20.812	chr1B	b	b	a	a	a	b	b	a	a	b	b	a	b	b	b	b	a	a	b	b	a	b	b	a	b	b	b	b	a	b	a	b	b	b	a	b	b	b	a	a	a	a	a	a	a	a	b
Marker10342	20.812	chr1B	b	b	a	a	a	b	b	a	a	b	b	a	b	b	b	b	a	a	b	b	a	b	b	a	b	b	b	b	a	b	a	b	b	b	a	b	b	b	a	a	a	a	a	a	a	a	b
Marker11236	20.812	chr1B	b	b	a	a	a	b	b	a	a	b	b	a	b	b	b	b	a	a	b	b	a	b	b	a	b	b	b	b	a	b	a	b	b	b	a	b	b	b	a	a	a	a	a	a	a	a	b
Marker10829	20.812	chr1B	b	b	a	a	a	b	b	a	a	b	b	a	b	b	b	b	a	a	b	b	a	b	b	a	b	b	b	b	a	b	a	b	b	b	a	b	b	b	a	a	a	a	a	a	a	a	b
Marker10818	20.812	chr1B	b	b	a	a	a	b	b	a	a	b	b	a	b	b	b	b	a	a	b	b	a	b	b	a	b	b	b	b	a	b	a	b	b	b	a	b	b	b	a	a	a	a	a	a	a	a	b
Marker10746	20.812	chr1B	b	b	a	a	a	b	b	a	a	b	b	a	b	b	b	b	a	a	b	b	a	b	b	a	b	b	b	b	a	b	a	b	b	b	a	b	b	b	a	a	a	a	a	a	a	a	b
Marker10694	20.812	chr1B	b	b	a	a	a	b	b	a	a	b	b	a	b	b	b	b	a	a	b	b	a	b	b	a	b	b	b	b	a	b	a	b	b	b	a	b	b	b	a	a	a	a	a	a	a	a	b
Marker10753	20.812	chr1B	b	b	a	a	a	b	b	a	a	b	b	a	b	b	b	b	a	a	b	b	a	b	b	a	b	b	b	b	a	b	a	b	b	b	a	b	b	b	a	a	a	a	a	a	a	a	b
Marker11948	20.812	chr1B	b	b	a	a	a	b	b	a	a	b	b	a	b	b	b	b	a	a	b	b	a	b	b	a	b	b	b	b	a	b	a	b	b	b	a	b	b	b	a	a	a	a	a	a	a	a	b
Marker10546	20.812	chr1B	b	b	a	a	a	b	b	a	a	b	b	a	b	b	b	b	a	a	b	b	a	b	b	a	b	b	b	b	a	b	a	b	b	b	a	b	b	b	a	a	a	a	a	a	a	a	b
Marker9973	20.812	chr1B	b	b	a	a	a	b	b	a	a	b	b	a	b	b	b	b	a	a	b	b	a	b	b	a	b	b	b	b	a	b	a	b	b	b	a	b	b	b	a	a	a	a	a	a	a	a	b
Marker10491	20.812	chr1B	b	b	a	a	a	b	b	a	a	b	b	a	b	b	b	b	a	a	b	b	a	b	b	a	b	b	b	b	a	b	a	b	b	b	a	b	b	b	a	a	a	a	a	a	a	a	b
Marker10204	20.812	chr1B	b	b	a	a	a	b	b	a	a	b	b	a	b	b	b	b	a	a	b	b	a	b	b	a	b	b	b	b	a	b	a	b	b	b	a	b	b	b	a	a	a	a	a	a	a	a	b
Marker10408	20.812	chr1B	b	b	a	a	a	b	b	a	a	b	b	a	b	b	b	b	a	a	b	b	a	b	b	a	b	b	b	b	a	b	a	b	b	b	a	b	b	b	a	a	a	a	a	a	a	a	b
Marker10431	20.812	chr1B	b	b	a	a	a	b	b	a	a	b	b	a	b	b	b	b	a	a	b	b	a	b	b	a	b	b	b	b	a	b	a	b	b	b	a	b	b	b	a	a	a	a	a	a	a	a	b
Marker10592	20.812	chr1B	b	b	a	a	a	b	b	a	a	b	b	a	b	b	b	b	a	a	b	b	a	b	b	a	b	b	b	b	a	b	a	b	b	b	a	b	b	b	a	a	a	a	a	a	a	a	b
Marker10745	20.812	chr1B	b	b	a	a	a	b	b	a	a	b	b	a	b	b	b	b	a	a	b	b	a	b	b	a	b	b	b	b	a	b	a	b	b	b	a	b	b	b	a	a	a	a	a	a	a	a	b
Marker10688	20.812	chr1B	b	b	a	a	a	b	b	a	a	b	b	a	b	b	b	b	a	a	b	b	a	b	b	a	b	b	b	b	a	b	a	b	b	b	a	b	b	b	a	a	a	a	a	a	a	a	b
Marker10140	20.812	chr1B	b	b	a	a	a	b	b	a	a	b	b	a	b	b	b	b	a	a	b	b	a	b	b	a	b	b	b	b	a	b	a	b	b	b	a	b	b	b	a	a	a	a	a	a	a	a	b
Marker10072	20.812	chr1B	b	b	a	a	a	b	b	a	a	b	b	a	b	b	b	b	a	a	b	b	a	b	b	a	b	b	b	b	a	b	a	b	b	b	a	b	b	b	a	a	a	a	a	a	a	a	b
Marker10227	20.812	chr1B	b	b	a	a	a	b	b	a	a	b	b	a	b	b	b	b	a	a	b	b	a	b	b	a	b	b	b	b	a	b	a	b	b	b	a	b	b	b	a	a	a	a	a	a	a	a	b
Marker10095	20.812	chr1B	b	b	a	a	a	b	b	a	a	b	b	a	b	b	b	b	a	a	b	b	a	b	b	a	b	b	b	b	a	b	a	b	b	b	a	b	b	b	a	a	a	a	a	a	a	a	b
Marker10672	20.812	chr1B	b	b	a	a	a	b	b	a	a	b	b	a	b	b	b	b	a	a	b	b	a	b	b	a	b	b	b	b	a	b	a	b	b	b	a	b	b	b	a	a	a	a	a	a	a	a	b
Marker10058	20.812	chr1B	b	b	a	a	a	b	b	a	a	b	b	a	b	b	b	b	a	a	b	b	a	b	b	a	b	b	b	b	a	b	a	b	b	b	a	b	b	b	a	a	a	a	a	a	a	a	b
Marker10229	20.812	chr1B	b	b	a	a	a	b	b	a	a	b	b	a	b	b	b	b	a	a	b	b	a	b	b	a	b	b	b	b	a	b	a	b	b	b	a	b	b	b	a	a	a	a	a	a	a	a	b
Marker9838	20.812	chr1B	b	b	a	a	a	b	b	a	a	b	b	a	b	b	b	b	a	a	b	b	a	b	b	a	b	b	b	b	a	b	a	b	b	b	a	b	b	b	a	a	a	a	a	a	a	a	b
Marker10615	20.812	chr1B	b	b	a	a	a	b	b	a	a	b	b	a	b	b	b	b	a	a	b	b	a	b	b	a	b	b	b	b	a	b	a	b	b	b	a	b	b	b	a	a	a	a	a	a	a	a	b
Marker10271	20.812	chr1B	b	b	a	a	a	b	b	a	a	b	b	a	b	b	b	b	a	a	b	b	a	b	b	a	b	b	b	b	a	b	a	b	b	b	a	b	b	b	a	a	a	a	a	a	a	a	b
Marker10521	20.812	chr1B	b	b	a	a	a	b	b	a	a	b	b	a	b	b	b	b	a	a	b	b	a	b	b	a	b	b	b	b	a	b	a	b	b	b	a	b	b	b	a	a	a	a	a	a	a	a	b
Marker10447	20.812	chr1B	b	b	a	a	a	b	b	a	a	b	b	a	b	b	b	b	a	a	b	b	a	b	b	a	b	b	b	b	a	b	a	b	b	b	a	b	b	b	a	a	a	a	a	a	a	a	b
Marker10579	20.812	chr1B	b	b	a	a	a	b	b	a	a	b	b	a	b	b	b	b	a	a	b	b	a	b	b	a	b	b	b	b	a	b	a	b	b	b	a	b	b	b	a	a	a	a	a	a	a	a	b
Marker10090	20.812	chr1B	b	b	a	a	a	b	b	a	a	b	b	a	b	b	b	b	a	a	b	b	a	b	b	a	b	b	b	b	a	b	a	b	b	b	a	b	b	b	a	a	a	a	a	a	a	a	b
Marker10186	20.812	chr1B	b	b	a	a	a	b	b	a	a	b	b	a	b	b	b	b	a	a	b	b	a	b	b	a	b	b	b	b	a	b	a	b	b	b	a	b	b	b	a	a	a	a	a	a	a	a	b
Marker10455	21.071	chr1B	b	b	a	a	a	b	b	a	a	b	b	a	b	b	b	b	a	a	a	b	a	b	b	a	b	b	b	b	a	b	a	b	b	b	a	b	b	b	a	a	a	a	a	a	a	a	b
Marker9926	21.071	chr1B	b	b	a	a	a	b	b	a	a	b	b	a	b	b	b	b	a	a	h	b	a	b	b	a	b	b	b	b	a	b	a	b	b	b	a	b	b	b	a	a	a	a	a	a	a	a	b
Marker10627	21.33	chr1B	b	b	a	a	a	b	b	a	a	b	b	a	b	b	b	b	a	a	a	b	a	b	b	a	b	b	b	b	a	b	a	b	b	b	a	b	b	b	a	a	a	a	a	a	a	a	b
Marker10456	21.33	chr1B	b	b	a	a	a	b	b	a	a	b	b	a	b	b	b	b	a	a	a	b	a	b	b	a	b	b	b	b	a	b	a	b	b	b	a	b	b	b	a	a	a	a	a	a	a	a	b
Marker10299	21.33	chr1B	b	b	a	a	a	b	b	a	a	b	b	a	b	b	b	b	a	a	a	b	a	b	b	a	b	b	b	b	a	b	a	b	b	b	a	b	b	b	a	a	a	a	a	a	a	a	b
Marker10449	21.33	chr1B	b	b	a	a	a	b	b	a	a	b	b	a	b	b	b	b	a	a	a	b	a	b	b	a	b	b	b	b	a	b	a	b	b	b	a	b	b	b	a	a	a	a	a	a	a	a	b
Marker10734	21.33	chr1B	b	b	a	a	a	b	b	a	a	b	b	a	b	b	b	b	a	a	a	b	a	b	b	a	b	b	b	b	a	b	a	b	b	b	a	b	b	b	a	a	a	a	a	a	a	a	b
Marker11569	21.33	chr1B	b	b	a	a	a	b	b	a	a	b	b	a	b	b	b	b	a	a	a	b	a	b	b	a	b	b	b	b	a	b	a	b	b	b	a	b	b	b	a	a	a	a	a	a	a	a	b
Marker10830	21.33	chr1B	b	b	a	a	a	b	b	a	a	b	b	a	b	b	b	b	a	a	a	b	a	b	b	a	b	b	b	b	a	b	a	b	b	b	a	b	b	b	a	a	a	a	a	a	a	a	b
Marker11553	21.33	chr1B	b	b	a	a	a	b	b	a	a	b	b	a	b	b	b	b	a	a	a	b	a	b	b	a	b	b	b	b	a	b	a	b	b	b	a	b	b	b	a	a	a	a	a	a	a	a	b
Marker10390	21.33	chr1B	b	b	a	a	a	b	b	a	a	b	b	a	b	b	b	b	a	a	a	b	a	b	b	a	b	b	b	b	a	b	a	b	b	b	a	b	b	b	a	a	a	a	a	a	a	a	b
Marker10705	21.33	chr1B	b	b	a	a	a	b	b	a	a	b	b	a	b	b	b	b	a	a	a	b	a	b	b	a	b	b	b	b	a	b	a	b	b	b	a	b	b	b	a	a	a	a	a	a	a	a	b
Marker10838	21.33	chr1B	b	b	a	a	a	b	b	a	a	b	b	a	b	b	b	b	a	a	a	b	a	b	b	a	b	b	b	b	a	b	a	b	b	b	a	b	b	b	a	a	a	a	a	a	a	a	b
Marker10732	21.33	chr1B	b	b	a	a	a	b	b	a	a	b	b	a	b	b	b	b	a	a	a	b	a	b	b	a	b	b	b	b	a	b	a	b	b	b	a	b	b	b	a	a	a	a	a	a	a	a	b
Marker10751	21.33	chr1B	b	b	a	a	a	b	b	a	a	b	b	a	b	b	b	b	a	a	a	b	a	b	b	a	b	b	b	b	a	b	a	b	b	b	a	b	b	b	a	a	a	a	a	a	a	a	b
Marker9948	21.33	chr1B	b	b	a	a	a	b	b	a	a	b	b	a	b	b	b	b	a	a	a	b	a	b	b	a	b	b	b	b	a	b	a	b	b	b	a	b	b	b	a	a	a	a	a	a	a	a	b
Marker10207	21.33	chr1B	b	b	a	a	a	b	b	a	a	b	b	a	b	b	b	b	a	a	a	b	a	b	b	a	b	b	b	b	a	b	a	b	b	b	a	b	b	b	a	a	a	a	a	a	a	a	b
Marker10642	21.33	chr1B	b	b	a	a	a	b	b	a	a	b	b	a	b	b	b	b	a	a	a	b	a	b	b	a	b	b	b	b	a	b	a	b	b	b	a	b	b	b	a	a	a	a	a	a	a	a	b
Marker10363	21.33	chr1B	b	b	a	a	a	b	b	a	a	b	b	a	b	b	b	b	a	a	a	b	a	b	b	a	b	b	b	b	a	b	a	b	b	b	a	b	b	b	a	a	a	a	a	a	a	a	b
Marker10265	21.33	chr1B	b	b	a	a	a	b	b	a	a	b	b	a	b	b	b	b	a	a	a	b	a	b	b	a	b	b	b	b	a	b	a	b	b	b	a	b	b	b	a	a	a	a	a	a	a	a	b
Marker10391	21.33	chr1B	b	b	a	a	a	b	b	a	a	b	b	a	b	b	b	b	a	a	a	b	a	b	b	a	b	b	b	b	a	b	a	b	b	b	a	b	b	b	a	a	a	a	a	a	a	a	b
Marker10644	21.33	chr1B	b	b	a	a	a	b	b	a	a	b	b	a	b	b	b	b	a	a	a	b	a	b	b	a	b	b	b	b	a	b	a	b	b	b	a	b	b	b	a	a	a	a	a	a	a	a	b
Marker10819	21.33	chr1B	b	b	a	a	a	b	b	a	a	b	b	a	b	b	b	b	a	a	a	b	a	b	b	a	b	b	b	b	a	b	a	b	b	b	a	b	b	b	a	a	a	a	a	a	a	a	b
Marker10643	21.33	chr1B	b	b	a	a	a	b	b	a	a	b	b	a	b	b	b	b	a	a	a	b	a	b	b	a	b	b	b	b	a	b	a	b	b	b	a	b	b	b	a	a	a	a	a	a	a	a	b
Marker10176	21.33	chr1B	b	b	a	a	a	b	b	a	a	b	b	a	b	b	b	b	a	a	a	b	a	b	b	a	b	b	b	b	a	b	a	b	b	b	a	b	b	b	a	a	a	a	a	a	a	a	b
Marker10040	21.33	chr1B	b	b	a	a	a	b	b	a	a	b	b	a	b	b	b	b	a	a	a	b	a	b	b	a	b	b	b	b	a	b	a	b	b	b	a	b	b	b	a	a	a	a	a	a	a	a	b
Marker10020	21.33	chr1B	b	b	a	a	a	b	b	a	a	b	b	a	b	b	b	b	a	a	a	b	a	b	b	a	b	b	b	b	a	b	a	b	b	b	a	b	b	b	a	a	a	a	a	a	a	a	b
Marker10257	21.33	chr1B	b	b	a	a	a	b	b	a	a	b	b	a	b	b	b	b	a	a	a	b	a	b	b	a	b	b	b	b	a	b	a	b	b	b	a	b	b	b	a	a	a	a	a	a	a	a	b
Marker9486	21.33	chr1B	b	b	a	a	a	b	b	a	a	b	b	a	b	b	b	b	a	a	a	b	a	b	b	a	b	b	b	b	a	b	a	b	b	b	a	b	b	b	a	a	a	a	a	a	a	a	b
Marker9497	21.33	chr1B	b	b	a	a	a	b	b	a	a	b	b	a	b	b	b	b	a	a	a	b	a	b	b	a	b	b	b	b	a	b	a	b	b	b	a	b	b	b	a	a	a	a	a	a	a	a	b
Marker10403	21.33	chr1B	b	b	a	a	a	b	b	a	a	b	b	a	b	b	b	b	a	a	a	b	a	b	b	a	b	b	b	b	a	b	a	b	b	b	a	b	b	b	a	a	a	a	a	a	a	a	b
Marker10839	21.33	chr1B	b	b	a	a	a	b	b	a	a	b	b	a	b	b	b	b	a	a	a	b	a	b	b	a	b	b	b	b	a	b	a	b	b	b	a	b	b	b	a	a	a	a	a	a	a	a	b
Marker9725	21.589	chr1B	b	b	a	a	a	b	b	a	a	b	b	a	b	b	b	b	a	a	a	b	a	b	b	a	b	b	b	b	a	b	a	b	b	b	a	b	b	b	a	a	a	a	a	a	a	a	b
Marker10123	21.589	chr1B	b	b	a	a	a	b	b	a	a	b	b	a	b	b	b	b	a	a	a	b	a	b	b	a	b	b	b	b	a	b	a	b	b	b	a	b	b	b	a	a	a	a	a	a	a	a	b
Marker9797	21.589	chr1B	b	b	a	a	a	b	b	a	a	b	b	a	b	b	b	b	a	a	a	b	a	b	b	a	b	b	b	b	a	b	a	b	b	b	a	b	b	b	a	a	a	a	a	a	a	a	b
Marker10731	21.589	chr1B	b	b	a	a	a	b	b	a	a	b	b	a	b	b	b	b	a	a	a	b	a	b	b	a	b	b	b	b	a	b	a	b	b	b	a	b	b	b	a	a	a	a	a	a	a	a	b
Marker10262	21.589	chr1B	b	b	a	a	a	b	b	a	a	b	b	a	b	b	b	b	a	a	a	b	a	b	b	a	b	b	b	b	a	b	a	b	b	b	a	b	b	b	a	a	a	a	a	a	a	a	b
Marker10716	21.589	chr1B	b	b	a	a	a	b	b	a	a	b	b	a	b	b	b	b	a	a	a	b	a	b	b	a	b	b	b	b	a	b	a	b	b	b	a	b	b	b	a	a	a	a	a	a	a	a	b
Marker9975	21.589	chr1B	b	b	a	a	a	b	b	a	a	b	b	a	b	b	b	b	a	a	a	b	a	b	b	a	b	b	b	b	a	b	a	b	b	b	a	b	b	b	a	a	a	a	a	a	a	a	b
Marker10138	21.848	chr1B	b	b	a	a	a	b	b	a	a	b	b	a	b	b	b	b	a	a	a	b	a	b	b	a	b	b	b	b	a	b	a	b	b	b	a	b	b	b	a	a	a	a	a	a	a	a	b
Marker10376	21.848	chr1B	b	b	a	a	a	b	b	a	a	b	b	a	b	b	b	b	a	a	a	b	a	b	b	a	b	b	b	b	a	b	a	b	b	b	a	b	b	b	a	a	a	a	a	a	a	a	b
Marker10125	21.848	chr1B	b	b	a	a	a	b	b	a	a	b	b	a	b	b	b	b	a	a	a	b	a	b	b	a	b	b	b	b	a	b	a	b	b	b	a	b	b	b	a	a	a	a	a	a	a	a	b
Marker9858	21.848	chr1B	b	b	a	a	a	b	b	a	a	b	b	a	b	b	b	b	a	a	a	b	a	b	b	a	b	b	b	b	a	b	a	b	b	b	a	b	b	b	a	a	a	a	a	a	a	a	b
Marker10298	21.848	chr1B	b	b	a	a	a	b	b	a	a	b	b	a	b	b	b	b	a	a	a	b	a	b	b	a	b	b	b	b	a	b	a	b	b	b	a	b	b	b	a	a	a	a	a	a	a	a	b
Marker10127	21.848	chr1B	b	b	a	a	a	b	b	a	a	b	b	a	b	b	b	b	a	a	a	b	a	b	b	a	b	b	b	b	a	b	a	b	b	b	a	b	b	b	a	a	a	a	a	a	a	a	b
Marker11436	21.848	chr1B	b	b	a	a	a	b	b	a	a	b	b	a	b	b	b	b	a	a	a	b	a	b	b	a	b	b	b	b	a	b	a	b	b	b	a	b	b	b	a	a	a	a	a	a	a	a	b
Marker10089	21.848	chr1B	b	b	a	a	a	b	b	a	a	b	b	a	b	b	b	b	a	a	a	b	a	b	b	a	b	b	b	b	a	b	a	b	b	b	a	b	b	b	a	a	a	a	a	a	a	a	b
Marker10126	21.848	chr1B	b	b	a	a	a	b	b	a	a	b	b	a	b	b	b	b	a	a	a	b	a	b	b	a	b	b	b	b	a	b	a	b	b	b	a	b	b	b	a	a	a	a	a	a	a	a	b
Marker9974	21.848	chr1B	b	b	a	a	a	b	b	a	a	b	b	a	b	b	b	b	a	a	a	b	a	b	b	a	b	b	b	b	a	b	a	b	b	b	a	b	b	b	a	a	a	a	a	a	a	a	b
Marker9874	21.848	chr1B	b	b	a	a	a	b	b	a	a	b	b	a	b	b	b	b	a	a	a	b	a	b	b	a	b	b	b	b	a	b	a	b	b	b	a	b	b	b	a	a	a	a	a	a	a	a	b
Marker10498	21.848	chr1B	b	b	a	a	a	b	b	a	a	b	b	a	b	b	b	b	a	a	a	b	a	b	b	a	b	b	b	b	a	b	a	b	b	b	a	b	b	b	a	a	a	a	a	a	a	a	b
Marker10387	21.848	chr1B	b	b	a	a	a	b	b	a	a	b	b	a	b	b	b	b	a	a	a	b	a	b	b	a	b	b	b	b	a	b	a	b	b	b	a	b	b	b	a	a	a	a	a	a	a	a	b
Marker10543	21.848	chr1B	b	b	a	a	a	b	b	a	a	b	b	a	b	b	b	b	a	a	a	b	a	b	b	a	b	b	b	b	a	b	a	b	b	b	a	b	b	b	a	a	a	a	a	a	a	a	b
Marker9690	21.848	chr1B	b	b	a	a	a	b	b	a	a	b	b	a	b	b	b	b	a	a	a	b	a	b	b	a	b	b	b	b	a	b	a	b	b	b	a	b	b	b	a	a	a	a	a	a	a	a	b
Marker10025	21.848	chr1B	b	b	a	a	a	b	b	a	a	b	b	a	b	b	b	b	a	a	a	b	a	b	b	a	b	b	b	b	a	b	a	b	b	b	a	b	b	b	a	a	a	a	a	a	a	a	b
Marker10479	21.848	chr1B	b	b	a	a	a	b	b	a	a	b	b	a	b	b	b	b	a	a	a	b	a	b	b	a	b	b	b	b	a	b	a	b	b	b	a	b	b	b	a	a	a	a	a	a	a	a	b
Marker9983	21.848	chr1B	b	b	a	a	a	b	b	a	a	b	b	a	b	b	b	b	a	a	a	b	a	b	b	a	b	b	b	b	a	b	a	b	b	b	a	b	b	b	a	a	a	a	a	a	a	a	b
Marker10495	21.848	chr1B	b	b	a	a	a	b	b	a	a	b	b	a	b	b	b	b	a	a	a	b	a	b	b	a	b	b	b	b	a	b	a	b	b	b	a	b	b	b	a	a	a	a	a	a	a	a	b
Marker10639	21.848	chr1B	b	b	a	a	a	b	b	a	a	b	b	a	b	b	b	b	a	a	a	b	a	b	b	a	b	b	b	b	a	b	a	b	b	b	a	b	b	b	a	a	a	a	a	a	a	a	b
Marker10124	21.848	chr1B	b	b	a	a	a	b	b	a	a	b	b	a	b	b	b	b	a	a	a	b	a	b	b	a	b	b	b	b	a	b	a	b	b	b	a	b	b	b	a	a	a	a	a	a	a	a	b
Marker13701	21.848	chr1B	b	b	a	a	a	b	b	a	a	b	b	a	b	b	b	b	a	a	a	b	a	b	b	a	b	b	b	b	a	b	a	b	b	b	a	b	b	b	a	a	a	a	a	a	a	a	b
Marker12314	21.848	chr1B	b	b	a	a	a	b	b	a	a	b	b	a	b	b	b	b	a	a	a	b	a	b	b	a	b	b	b	b	a	b	a	b	b	b	a	b	b	b	a	a	a	a	a	a	a	a	b
Marker11482	22.107	chr1B	b	b	a	a	a	b	b	a	a	b	b	a	b	b	b	b	a	a	a	b	a	b	b	a	b	b	b	b	a	b	a	b	b	b	a	b	b	b	a	a	a	a	a	a	a	a	b
Marker10870	22.107	chr1B	b	b	a	a	a	b	b	a	a	b	b	a	b	b	b	b	a	a	a	b	a	b	b	a	b	b	b	b	a	b	a	b	b	b	a	b	b	b	a	a	a	a	a	a	a	a	b
Marker11525	22.107	chr1B	b	b	a	a	a	b	b	a	a	b	b	a	b	b	b	b	a	a	a	b	a	b	b	a	b	b	b	b	a	b	a	b	b	b	a	b	b	b	a	a	a	a	a	a	a	a	b
Marker12078	22.107	chr1B	b	b	a	a	a	b	b	a	a	b	b	a	b	b	b	b	a	a	a	b	a	b	b	a	b	b	b	b	a	b	a	b	b	b	a	b	b	b	a	a	a	a	a	a	a	a	b
Marker12079	22.107	chr1B	b	b	a	a	a	b	b	a	a	b	b	a	b	b	b	b	a	a	a	b	a	b	b	a	b	b	b	b	a	b	a	b	b	b	a	b	b	b	a	a	a	a	a	a	a	a	b
Marker13090	22.107	chr1B	b	b	a	a	a	b	b	a	a	b	b	a	b	b	b	b	a	a	a	b	a	b	b	a	b	b	b	b	a	b	a	b	b	b	a	b	b	b	a	a	a	a	a	a	a	a	b
Marker11878	22.107	chr1B	b	b	a	a	a	b	b	a	a	b	b	a	b	b	b	b	a	a	a	b	a	b	b	a	b	b	b	b	a	b	a	b	b	b	a	b	b	b	a	a	a	a	a	a	a	a	b
Marker11225	22.107	chr1B	b	b	a	a	a	b	b	a	a	b	b	a	b	b	b	b	a	a	a	b	a	b	b	a	b	b	b	b	a	b	a	b	b	b	a	b	b	b	a	a	a	a	a	a	a	a	b
Marker10865	22.107	chr1B	b	b	a	a	a	b	b	a	a	b	b	a	b	b	b	b	a	a	a	b	a	b	b	a	b	b	b	b	a	b	a	b	b	b	a	b	b	b	a	a	a	a	a	a	a	a	b
Marker11799	22.107	chr1B	b	b	a	a	a	b	b	a	a	b	b	a	b	b	b	b	a	a	a	b	a	b	b	a	b	b	b	b	a	b	a	b	b	b	a	b	b	b	a	a	a	a	a	a	a	a	b
Marker11800	22.107	chr1B	b	b	a	a	a	b	b	a	a	b	b	a	b	b	b	b	a	a	a	b	a	b	b	a	b	b	b	b	a	b	a	b	b	b	a	b	b	b	a	a	a	a	a	a	a	a	b
Marker11798	22.367	chr1B	b	b	a	a	a	b	b	a	a	b	b	a	b	b	b	b	a	a	a	b	a	b	b	a	b	b	b	b	a	b	a	b	b	b	a	b	b	b	a	a	a	a	a	a	a	a	b
Marker11075	22.367	chr1B	b	b	a	a	a	b	b	a	a	b	b	a	b	b	b	b	a	a	a	b	a	b	b	a	b	b	b	b	a	b	a	b	b	b	a	b	b	b	a	a	a	a	a	a	a	a	b
Marker11747	22.367	chr1B	b	b	a	a	a	b	b	a	a	b	b	a	b	b	b	b	a	a	a	b	a	b	b	a	b	b	b	b	a	b	a	b	b	b	a	b	b	b	a	a	a	a	a	a	a	a	b
Marker12553	22.367	chr1B	b	b	a	a	a	b	b	a	a	b	b	a	b	b	b	b	a	a	a	b	a	b	b	a	b	b	b	b	a	b	a	b	b	b	a	b	b	b	a	a	a	a	a	a	a	a	b
Marker12429	22.367	chr1B	b	b	a	a	a	b	b	a	a	b	b	a	b	b	b	b	a	a	a	b	a	b	b	a	b	b	b	b	a	b	a	b	b	b	a	b	b	b	a	a	a	a	a	a	a	a	b
Marker12358	22.367	chr1B	b	b	a	a	a	b	b	a	a	b	b	a	b	b	b	b	a	a	a	b	a	b	b	a	b	b	b	b	a	b	a	b	b	b	a	b	b	b	a	a	a	a	a	a	a	a	b
Marker11295	22.367	chr1B	b	b	a	a	a	b	b	a	a	b	b	a	b	b	b	b	a	a	a	b	a	b	b	a	b	b	b	b	a	b	a	b	b	b	a	b	b	b	a	a	a	a	a	a	a	a	b
Marker13213	22.367	chr1B	b	b	a	a	a	b	b	a	a	b	b	a	b	b	b	b	a	a	a	b	a	b	b	a	b	b	b	b	a	b	a	b	b	b	a	b	b	b	a	a	a	a	a	a	a	a	b
Marker13707	22.367	chr1B	b	b	a	a	a	b	b	a	a	b	b	a	b	b	b	b	a	a	a	b	a	b	b	a	b	b	b	b	a	b	a	b	b	b	a	b	b	b	a	a	a	a	a	a	a	a	b
Marker10913	22.367	chr1B	b	b	a	a	a	b	b	a	a	b	b	a	b	b	b	b	a	a	a	b	a	b	b	a	b	b	b	b	a	b	a	b	b	b	a	b	b	b	a	a	a	a	a	a	a	a	b
Marker11071	22.367	chr1B	b	b	a	a	a	b	b	a	a	b	b	a	b	b	b	b	a	a	a	b	a	b	b	a	b	b	b	b	a	b	a	b	b	b	a	b	b	b	a	a	a	a	a	a	a	a	b
Marker11147	22.367	chr1B	b	b	a	a	a	b	b	a	a	b	b	a	b	b	b	b	a	a	a	b	a	b	b	a	b	b	b	b	a	b	a	b	b	b	a	b	b	b	a	a	a	a	a	a	a	a	b
Marker11146	22.367	chr1B	b	b	a	a	a	b	b	a	a	b	b	a	b	b	b	b	a	a	a	b	a	b	b	a	b	b	b	b	a	b	a	b	b	b	a	b	b	b	a	a	a	a	a	a	a	a	b
Marker11072	22.367	chr1B	b	b	a	a	a	b	b	a	a	b	b	a	b	b	b	b	a	a	a	b	a	b	b	a	b	b	b	b	a	b	a	b	b	b	a	b	b	b	a	a	a	a	a	a	a	a	b
Marker11089	22.367	chr1B	b	b	a	a	a	b	b	a	a	b	b	a	b	b	b	b	a	a	a	b	a	b	b	a	b	b	b	b	a	b	a	b	b	b	a	b	b	b	a	a	a	a	a	a	a	a	b
Marker11068	22.367	chr1B	b	b	a	a	a	b	b	a	a	b	b	a	b	b	b	b	a	a	a	b	a	b	b	a	b	b	b	b	a	b	a	b	b	b	a	b	b	b	a	a	a	a	a	a	a	a	b
Marker11029	22.367	chr1B	b	b	a	a	a	b	b	a	a	b	b	a	b	b	b	b	a	a	a	b	a	b	b	a	b	b	b	b	a	b	a	b	b	b	a	b	b	b	a	a	a	a	a	a	a	a	b
Marker10983	22.367	chr1B	b	b	a	a	a	b	b	a	a	b	b	a	b	b	b	b	a	a	a	b	a	b	b	a	b	b	b	b	a	b	a	b	b	b	a	b	b	b	a	a	a	a	a	a	a	a	b
Marker10982	22.367	chr1B	b	b	a	a	a	b	b	a	a	b	b	a	b	b	b	b	a	a	a	b	a	b	b	a	b	b	b	b	a	b	a	b	b	b	a	b	b	b	a	a	a	a	a	a	a	a	b
Marker10981	22.367	chr1B	b	b	a	a	a	b	b	a	a	b	b	a	b	b	b	b	a	a	a	b	a	b	b	a	b	b	b	b	a	b	a	b	b	b	a	b	b	b	a	a	a	a	a	a	a	a	b
Marker10967	22.367	chr1B	b	b	a	a	a	b	b	a	a	b	b	a	b	b	b	b	a	a	a	b	a	b	b	a	b	b	b	b	a	b	a	b	b	b	a	b	b	b	a	a	a	a	a	a	a	a	b
Marker10867	22.367	chr1B	b	b	a	a	a	b	b	a	a	b	b	a	b	b	b	b	a	a	a	b	a	b	b	a	b	b	b	b	a	b	a	b	b	b	a	b	b	b	a	a	a	a	a	a	a	a	b
Marker11739	22.367	chr1B	b	b	a	a	a	b	b	a	a	b	b	a	b	b	b	b	a	a	a	b	a	b	b	a	b	b	b	b	a	b	a	b	b	b	a	b	b	b	a	a	a	a	a	a	a	a	b
Marker11738	22.367	chr1B	b	b	a	a	a	b	b	a	a	b	b	a	b	b	b	b	a	a	a	b	a	b	b	a	b	b	b	b	a	b	a	b	b	b	a	b	b	b	a	a	a	a	a	a	a	a	b
Marker10905	22.367	chr1B	b	b	a	a	a	b	b	a	a	b	b	a	b	b	b	b	a	a	a	b	a	b	b	a	b	b	b	b	a	b	a	b	b	b	a	b	b	b	a	a	a	a	a	a	a	a	b
Marker13123	22.367	chr1B	b	b	a	a	a	b	b	a	a	b	b	a	b	b	b	b	a	a	a	b	a	b	b	a	b	b	b	b	a	b	a	b	b	b	a	b	b	b	a	a	a	a	a	a	a	a	b
Marker10730	22.367	chr1B	b	b	a	a	a	b	b	a	a	b	b	a	b	b	b	b	a	a	a	b	a	b	b	a	b	b	b	b	a	b	a	b	b	b	a	b	b	b	a	a	a	a	a	a	a	a	b
Marker11161	22.626	chr1B	b	b	a	a	a	b	b	a	a	b	b	a	b	b	b	b	a	a	a	b	a	b	b	a	b	b	b	b	a	b	a	b	b	b	a	b	b	b	a	a	a	a	a	a	a	a	b
Marker11741	22.626	chr1B	b	b	a	a	a	b	b	a	a	b	b	a	b	b	b	b	a	a	a	b	a	b	b	a	b	b	b	b	a	b	a	b	b	b	a	b	b	b	a	a	a	a	a	a	a	a	b
Marker11740	22.626	chr1B	b	b	a	a	a	b	b	a	a	b	b	a	b	b	b	b	a	a	a	b	a	b	b	a	b	b	b	b	a	b	a	b	b	b	a	b	b	b	a	a	a	a	a	a	a	a	b
Marker11162	22.626	chr1B	b	b	a	a	a	b	b	a	a	b	b	a	b	b	b	b	a	a	a	b	a	b	b	a	b	b	b	b	a	b	a	b	b	b	a	b	b	b	a	a	a	a	a	a	a	a	b
Marker11058	22.626	chr1B	b	b	a	a	a	b	b	a	a	b	b	a	b	b	b	b	a	a	a	b	a	b	b	a	b	b	b	b	a	b	a	b	b	b	a	b	b	b	a	a	a	a	a	a	a	a	b
Marker10885	22.626	chr1B	b	b	a	a	a	b	b	a	a	b	b	a	b	b	b	b	a	a	a	b	a	b	b	a	b	b	b	b	a	b	a	b	b	b	a	b	b	b	a	a	a	a	a	a	a	a	b
Marker10884	22.626	chr1B	b	b	a	a	a	b	b	a	a	b	b	a	b	b	b	b	a	a	a	b	a	b	b	a	b	b	b	b	a	b	a	b	b	b	a	b	b	b	a	a	a	a	a	a	a	a	b
Marker11763	22.626	chr1B	b	b	a	a	a	b	b	a	a	b	b	a	b	b	b	b	a	a	a	b	a	b	b	a	b	b	b	b	a	b	a	b	b	b	a	b	b	b	a	a	a	a	a	a	a	a	b
Marker10975	22.626	chr1B	b	b	a	a	a	b	b	a	a	b	b	a	b	b	b	b	a	a	a	b	a	b	b	a	b	b	b	b	a	b	a	b	b	b	a	b	b	b	a	a	a	a	a	a	a	a	b
Marker11500	22.885	chr1B	b	b	a	a	a	b	b	a	a	b	b	a	b	b	b	b	a	a	a	b	a	b	b	a	b	b	b	b	a	b	a	b	b	b	a	b	b	b	a	a	a	a	a	a	a	a	b
Marker11056	22.885	chr1B	b	b	a	a	a	b	b	a	a	b	b	a	b	b	b	b	a	a	a	b	a	b	b	a	b	b	b	b	a	b	a	b	b	b	a	b	b	b	a	a	a	a	a	a	a	a	b
Marker11073	22.885	chr1B	b	b	a	a	a	b	b	a	a	b	b	a	b	b	b	b	a	a	a	b	a	b	b	a	b	b	b	b	a	b	a	b	b	b	a	b	b	b	a	a	a	a	a	a	a	a	b
Marker11222	22.885	chr1B	b	b	a	a	a	b	b	a	a	b	b	a	b	b	b	b	a	a	a	b	a	b	b	a	b	b	b	b	a	b	a	b	b	b	a	b	b	b	a	a	a	a	a	a	a	a	b
Marker11730	22.885	chr1B	b	b	a	a	a	b	b	a	a	b	b	a	b	b	b	b	a	a	a	b	a	b	b	a	b	b	b	b	a	b	a	b	b	b	a	b	b	b	a	a	a	a	a	a	a	a	b
Marker11452	22.885	chr1B	b	b	a	a	a	b	b	a	a	b	b	a	b	b	b	b	a	a	a	b	a	b	b	a	b	b	b	b	a	b	a	b	b	b	a	b	b	b	a	a	a	a	a	a	a	a	b
Marker11433	22.885	chr1B	b	b	a	a	a	b	b	a	a	b	b	a	b	b	b	b	a	a	a	b	a	b	b	a	b	b	b	b	a	b	a	b	b	b	a	b	b	b	a	a	a	a	a	a	a	a	b
Marker11066	22.885	chr1B	b	b	a	a	a	b	b	a	a	b	b	a	b	b	b	b	a	a	a	b	a	b	b	a	b	b	b	b	a	b	a	b	b	b	a	b	b	b	a	a	a	a	a	a	a	a	b
Marker10933	22.885	chr1B	b	b	a	a	a	b	b	a	a	b	b	a	b	b	b	b	a	a	a	b	a	b	b	a	b	b	b	b	a	b	a	b	b	b	a	b	b	b	a	a	a	a	a	a	a	a	b
Marker11608	22.885	chr1B	b	b	a	a	a	b	b	a	a	b	b	a	b	b	b	b	a	a	a	b	a	b	b	a	b	b	b	b	a	b	a	b	b	b	a	b	b	b	a	a	a	a	a	a	a	a	b
Marker11036	22.885	chr1B	b	b	a	a	a	b	b	a	a	b	b	a	b	b	b	b	a	a	a	b	a	b	b	a	b	b	b	b	a	b	a	b	b	b	a	b	b	b	a	a	a	a	a	a	a	a	b
Marker11057	22.885	chr1B	b	b	a	a	a	b	b	a	a	b	b	a	b	b	b	b	a	a	a	b	a	b	b	a	b	b	b	b	a	b	a	b	b	b	a	b	b	b	a	a	a	a	a	a	a	a	b
Marker11596	22.885	chr1B	b	b	a	a	a	b	b	a	a	b	b	a	b	b	b	b	a	a	a	b	a	b	b	a	b	b	b	b	a	b	a	b	b	b	a	b	b	b	a	a	a	a	a	a	a	a	b
Marker10966	23.144	chr1B	b	b	a	a	a	b	b	a	a	b	b	a	b	b	b	b	a	a	a	b	a	b	b	a	b	b	b	b	a	b	a	b	b	b	a	b	b	b	a	a	a	a	a	a	a	a	b
Marker13894	23.144	chr1B	b	b	a	a	a	b	b	a	a	b	b	a	b	b	b	b	a	a	a	b	a	b	b	a	b	b	b	b	a	b	a	b	b	b	a	b	b	b	a	a	a	a	a	a	a	a	b
Marker11067	23.144	chr1B	b	b	a	a	a	b	b	a	a	b	b	a	b	b	b	b	a	a	a	b	a	b	b	a	b	b	b	b	a	b	a	b	b	b	a	b	b	b	a	a	a	a	a	a	a	a	b
Marker11570	23.144	chr1B	b	b	a	a	a	b	b	a	a	b	b	a	b	b	b	b	a	a	a	b	a	b	b	a	b	b	b	b	a	b	a	b	b	b	a	b	b	b	a	a	a	a	a	a	a	a	b
Marker11390	23.144	chr1B	b	b	a	a	a	b	b	a	a	b	b	a	b	b	b	b	a	a	a	b	a	b	b	a	b	b	b	b	a	b	a	b	b	b	a	b	b	b	a	a	a	a	a	a	a	a	b
Marker14431	23.144	chr1B	b	b	a	a	a	b	b	a	a	b	b	a	b	b	b	b	a	a	a	b	a	b	b	a	b	b	b	b	a	b	a	b	b	b	a	b	b	b	a	a	a	a	a	a	a	a	b
Marker14429	23.144	chr1B	b	b	a	a	a	b	b	a	a	b	b	a	b	b	b	b	a	a	a	b	a	b	b	a	b	b	b	b	a	b	a	b	b	b	a	b	b	b	a	a	a	a	a	a	a	a	b
Marker11358	23.144	chr1B	b	b	a	a	a	b	b	a	a	b	b	a	b	b	b	b	a	a	a	b	a	b	b	a	b	b	b	b	a	b	a	b	b	b	a	b	b	b	a	a	a	a	a	a	a	a	b
Marker12592	23.144	chr1B	b	b	a	a	a	b	b	a	a	b	b	a	b	b	b	b	a	a	a	b	a	b	b	a	b	b	b	b	a	b	a	b	b	b	a	b	b	b	a	a	a	a	a	a	a	a	b
Marker12691	23.144	chr1B	b	b	a	a	a	b	b	a	a	b	b	a	b	b	b	b	a	a	a	b	a	b	b	a	b	b	b	b	a	b	a	b	b	b	a	b	b	b	a	a	a	a	a	a	a	a	b
Marker11367	23.144	chr1B	b	b	a	a	a	b	b	a	a	b	b	a	b	b	b	b	a	a	a	b	a	b	b	a	b	b	b	b	a	b	a	b	b	b	a	b	b	b	a	a	a	a	a	a	a	a	b
Marker13893	23.144	chr1B	b	b	a	a	a	b	b	a	a	b	b	a	b	b	b	b	a	a	a	b	a	b	b	a	b	b	b	b	a	b	a	b	b	b	a	b	b	b	a	a	a	a	a	a	a	a	b
Marker11648	23.144	chr1B	b	b	a	a	a	b	b	a	a	b	b	a	b	b	b	b	a	a	h	b	a	b	b	a	b	b	b	b	a	b	a	b	b	b	a	b	b	b	a	a	a	a	a	a	a	a	b
Marker12749	23.403	chr1B	b	b	a	a	a	b	b	a	a	b	b	a	b	b	b	b	a	a	a	b	a	b	b	a	b	b	b	b	a	b	a	b	b	b	a	b	b	b	a	a	a	a	a	a	a	a	b
Marker12527	23.403	chr1B	b	b	a	a	a	b	b	a	a	b	b	a	b	b	b	b	a	a	a	b	a	b	b	a	b	b	b	b	a	b	a	b	b	b	a	b	b	b	a	a	a	a	a	a	a	a	b
Marker13656	23.403	chr1B	b	b	a	a	a	b	b	a	a	b	b	a	b	b	b	b	a	a	a	b	a	b	b	a	b	b	b	b	a	b	a	b	b	b	a	b	b	b	a	a	a	a	a	a	a	a	b
Marker13663	23.403	chr1B	b	b	a	a	a	b	b	a	a	b	b	a	b	b	b	b	a	a	a	b	a	b	b	a	b	b	b	b	a	b	a	b	b	b	a	b	b	b	a	a	a	a	a	a	a	a	b
Marker13662	23.403	chr1B	b	b	a	a	a	b	b	a	a	b	b	a	b	b	b	b	a	a	a	b	a	b	b	a	b	b	b	b	a	b	a	b	b	b	a	b	b	b	a	a	a	a	a	a	a	a	b
Marker13576	23.403	chr1B	b	b	a	a	a	b	b	a	a	b	b	a	b	b	b	b	a	a	a	b	a	b	b	a	b	b	b	b	a	b	a	b	b	b	a	b	b	b	a	a	a	a	a	a	a	a	b
Marker12000	23.403	chr1B	b	b	a	a	a	b	b	a	a	b	b	a	b	b	b	b	a	a	a	b	a	b	b	a	b	b	b	b	a	b	a	b	b	b	a	b	b	b	a	a	a	a	a	a	a	a	b
Marker11082	23.403	chr1B	b	b	a	a	a	b	b	a	a	b	b	a	b	b	b	b	a	a	a	b	a	b	b	a	b	b	b	b	a	b	a	b	b	b	a	b	b	b	a	a	a	a	a	a	a	a	b
Marker12484	23.403	chr1B	b	b	a	a	a	b	b	a	a	b	b	a	b	b	b	b	a	a	a	b	a	b	b	a	b	b	b	b	a	b	a	b	b	b	a	b	b	b	a	a	a	a	a	a	a	a	b
Marker11947	23.403	chr1B	b	b	a	a	a	b	b	a	a	b	b	a	b	b	b	b	a	a	a	b	a	b	b	a	b	b	b	b	a	b	a	b	b	b	a	b	b	b	a	a	a	a	a	a	a	a	b
Marker12526	23.403	chr1B	b	b	a	a	a	b	b	a	a	b	b	a	b	b	b	b	a	a	a	b	a	b	b	a	b	b	b	b	a	b	a	b	b	b	a	b	b	b	a	a	a	a	a	a	a	a	b
Marker13551	23.403	chr1B	b	b	a	a	a	b	b	a	a	b	b	a	b	b	b	b	a	a	a	b	a	b	b	a	b	b	b	b	a	b	a	b	b	b	a	b	b	b	a	a	a	a	a	a	a	a	b
Marker13783	23.403	chr1B	b	b	a	a	a	b	b	a	a	b	b	a	b	b	b	b	a	a	a	b	a	b	b	a	b	b	b	b	a	b	a	b	b	b	a	b	b	b	a	a	a	a	a	a	a	a	b
Marker13835	23.403	chr1B	b	b	a	a	a	b	b	a	a	b	b	a	b	b	b	b	a	a	a	b	a	b	b	a	b	b	b	b	a	b	a	b	b	b	a	b	b	b	a	a	a	a	a	a	a	a	b
Marker13380	23.403	chr1B	b	b	a	a	a	b	b	a	a	b	b	a	b	b	b	b	a	a	a	b	a	b	b	a	b	b	b	b	a	b	a	b	b	b	a	b	b	b	a	a	a	a	a	a	a	a	b
Marker13655	23.403	chr1B	b	b	a	a	a	b	b	a	a	b	b	a	b	b	b	b	a	a	a	b	a	b	b	a	b	b	b	b	a	b	a	b	b	b	a	b	b	b	a	a	a	a	a	a	a	a	b
Marker13095	23.403	chr1B	b	b	a	a	a	b	b	a	a	b	b	a	b	b	b	b	a	a	a	b	a	b	b	a	b	b	b	b	a	b	a	b	b	b	a	b	b	b	a	a	a	a	a	a	a	a	b
Marker13633	23.403	chr1B	b	b	a	a	a	b	b	a	a	b	b	a	b	b	b	b	a	a	a	b	a	b	b	a	b	b	b	b	a	b	a	b	b	b	a	b	b	b	a	a	a	a	a	a	a	a	b
Marker13411	23.403	chr1B	b	b	a	a	a	b	b	a	a	b	b	a	b	b	b	b	a	a	a	b	a	b	b	a	b	b	b	b	a	b	a	b	b	b	a	b	b	b	a	a	a	a	a	a	a	a	b
Marker13552	23.403	chr1B	b	b	a	a	a	b	b	a	a	b	b	a	b	b	b	b	a	a	a	b	a	b	b	a	b	b	b	b	a	b	a	b	b	b	a	b	b	b	a	a	a	a	a	a	a	a	b
Marker12716	23.403	chr1B	b	b	a	a	a	b	b	a	a	b	b	a	b	b	b	b	a	a	a	b	a	b	b	a	b	b	b	b	a	b	a	b	b	b	a	b	b	b	a	a	a	a	a	a	a	a	b
Marker12685	23.403	chr1B	b	b	a	a	a	b	b	a	a	b	b	a	b	b	b	b	a	a	a	b	a	b	b	a	b	b	b	b	a	b	a	b	b	b	a	b	b	b	a	a	a	a	a	a	a	a	b
Marker12316	23.403	chr1B	b	b	a	a	a	b	b	a	a	b	b	a	b	b	b	b	a	a	a	b	a	b	b	a	b	b	b	b	a	b	a	b	b	b	a	b	b	b	a	a	a	a	a	a	a	a	b
Marker12298	23.403	chr1B	b	b	a	a	a	b	b	a	a	b	b	a	b	b	b	b	a	a	a	b	a	b	b	a	b	b	b	b	a	b	a	b	b	b	a	b	b	b	a	a	a	a	a	a	a	a	b
Marker11986	23.403	chr1B	b	b	a	a	a	b	b	a	a	b	b	a	b	b	b	b	a	a	a	b	a	b	b	a	b	b	b	b	a	b	a	b	b	b	a	b	b	b	a	a	a	a	a	a	a	a	b
Marker11985	23.403	chr1B	b	b	a	a	a	b	b	a	a	b	b	a	b	b	b	b	a	a	a	b	a	b	b	a	b	b	b	b	a	b	a	b	b	b	a	b	b	b	a	a	a	a	a	a	a	a	b
Marker12355	23.403	chr1B	b	b	a	a	a	b	b	a	a	b	b	a	b	b	b	b	a	a	a	b	a	b	b	a	b	b	b	b	a	b	a	b	b	b	a	b	b	b	a	a	a	a	a	a	a	a	b
Marker13471	23.403	chr1B	b	b	a	a	a	b	b	a	a	b	b	a	b	b	b	b	a	a	a	b	a	b	b	a	b	b	b	b	a	b	a	b	b	b	a	b	b	b	a	a	a	a	a	a	a	a	b
Marker13784	23.403	chr1B	b	b	a	a	a	b	b	a	a	b	b	a	b	b	b	b	a	a	a	b	a	b	b	a	b	b	b	b	a	b	a	b	b	b	a	b	b	b	a	a	a	a	a	a	a	a	b
Marker13661	23.403	chr1B	b	b	a	a	a	b	b	a	a	b	b	a	b	b	b	b	a	a	a	b	a	b	b	a	b	b	b	b	a	b	a	b	b	b	a	b	b	b	a	a	a	a	a	a	a	a	b
Marker13643	23.403	chr1B	b	b	a	a	a	b	b	a	a	b	b	a	b	b	b	b	a	a	a	b	a	b	b	a	b	b	b	b	a	b	a	b	b	b	a	b	b	b	a	a	a	a	a	a	a	a	b
Marker13809	23.403	chr1B	b	b	a	a	a	b	b	a	a	b	b	a	b	b	b	b	a	a	a	b	a	b	b	a	b	b	b	b	a	b	a	b	b	b	a	b	b	b	a	a	a	a	a	a	a	a	b
Marker13654	23.403	chr1B	b	b	a	a	a	b	b	a	a	b	b	a	b	b	b	b	a	a	a	b	a	b	b	a	b	b	b	b	a	b	a	b	b	b	a	b	b	b	a	a	a	a	a	a	a	a	b
Marker11065	23.403	chr1B	b	b	a	a	a	b	b	a	a	b	b	a	b	b	b	b	a	a	a	b	a	b	b	a	b	b	b	b	a	b	a	b	b	b	a	b	b	b	a	a	a	a	a	a	a	a	b
Marker13614	23.662	chr1B	b	b	a	a	a	b	b	a	a	b	b	a	b	b	b	b	a	a	a	b	a	b	b	a	b	b	b	b	a	b	a	b	b	b	a	b	b	b	a	a	a	a	a	a	a	a	b
Marker12977	23.662	chr1B	b	b	a	a	a	b	b	a	a	b	b	a	b	b	b	b	a	a	a	b	a	b	b	a	b	b	b	b	a	b	a	b	b	b	a	b	b	b	a	a	a	a	a	a	a	a	b
Marker13065	23.662	chr1B	b	b	a	a	a	b	b	a	a	b	b	a	b	b	b	b	a	a	a	b	a	b	b	a	b	b	b	b	a	b	a	b	b	b	a	b	b	b	a	a	a	a	a	a	a	a	b
Marker13092	23.662	chr1B	b	b	a	a	a	b	b	a	a	b	b	a	b	b	b	b	a	a	a	b	a	b	b	a	b	b	b	b	a	b	a	b	b	b	a	b	b	b	a	a	a	a	a	a	a	a	b
Marker12601	23.662	chr1B	b	b	a	a	a	b	b	a	a	b	b	a	b	b	b	b	a	a	a	b	a	b	b	a	b	b	b	b	a	b	a	b	b	b	a	b	b	b	a	a	a	a	a	a	a	a	b
Marker13140	23.662	chr1B	b	b	a	a	a	b	b	a	a	b	b	a	b	b	b	b	a	a	a	b	a	b	b	a	b	b	b	b	a	b	a	b	b	b	a	b	b	b	a	a	a	a	a	a	a	a	b
Marker11650	23.662	chr1B	b	b	a	a	a	b	b	a	a	b	b	a	b	b	b	b	a	a	a	b	a	b	b	a	b	b	b	b	a	b	a	b	b	b	a	b	b	b	a	a	a	a	a	a	a	a	b
Marker11377	23.662	chr1B	b	b	a	a	a	b	b	a	a	b	b	a	b	b	b	b	a	a	a	b	a	b	b	a	b	b	b	b	a	b	a	b	b	b	a	b	b	b	a	a	a	a	a	a	a	a	b
Marker12016	23.662	chr1B	b	b	a	a	a	b	b	a	a	b	b	a	b	b	b	b	a	a	a	b	a	b	b	a	b	b	b	b	a	b	a	b	b	b	a	b	b	b	a	a	a	a	a	a	a	a	b
Marker11865	23.662	chr1B	b	b	a	a	a	b	b	a	a	b	b	a	b	b	b	b	a	a	a	b	a	b	b	a	b	b	b	b	a	b	a	b	b	b	a	b	b	b	a	a	a	a	a	a	a	a	b
Marker11970	23.662	chr1B	b	b	a	a	a	b	b	a	a	b	b	a	b	b	b	b	a	a	a	b	a	b	b	a	b	b	b	b	a	b	a	b	b	b	a	b	b	b	a	a	a	a	a	a	a	a	b
Marker12230	23.662	chr1B	b	b	a	a	a	b	b	a	a	b	b	a	b	b	b	b	a	a	a	b	a	b	b	a	b	b	b	b	a	b	a	b	b	b	a	b	b	b	a	a	a	a	a	a	a	a	b
Marker12139	23.662	chr1B	b	b	a	a	a	b	b	a	a	b	b	a	b	b	b	b	a	a	a	b	a	b	b	a	b	b	b	b	a	b	a	b	b	b	a	b	b	b	a	a	a	a	a	a	a	a	b
Marker12224	23.662	chr1B	b	b	a	a	a	b	b	a	a	b	b	a	b	b	b	b	a	a	a	b	a	b	b	a	b	b	b	b	a	b	a	b	b	b	a	b	b	b	a	a	a	a	a	a	a	a	b
Marker11950	23.662	chr1B	b	b	a	a	a	b	b	a	a	b	b	a	b	b	b	b	a	a	a	b	a	b	b	a	b	b	b	b	a	b	a	b	b	b	a	b	b	b	a	a	a	a	a	a	a	a	b
Marker11904	23.662	chr1B	b	b	a	a	a	b	b	a	a	b	b	a	b	b	b	b	a	a	a	b	a	b	b	a	b	b	b	b	a	b	a	b	b	b	a	b	b	b	a	a	a	a	a	a	a	a	b
Marker11412	23.662	chr1B	b	b	a	a	a	b	b	a	a	b	b	a	b	b	b	b	a	a	a	b	a	b	b	a	b	b	b	b	a	b	a	b	b	b	a	b	b	b	a	a	a	a	a	a	a	a	b
Marker12015	23.662	chr1B	b	b	a	a	a	b	b	a	a	b	b	a	b	b	b	b	a	a	a	b	a	b	b	a	b	b	b	b	a	b	a	b	b	b	a	b	b	b	a	a	a	a	a	a	a	a	b
Marker13462	23.662	chr1B	b	b	a	a	a	b	b	a	a	b	b	a	b	b	b	b	a	a	a	b	a	b	b	a	b	b	b	b	a	b	a	b	b	b	a	b	b	b	a	a	a	a	a	a	a	a	b
Marker12780	23.662	chr1B	b	b	a	a	a	b	b	a	a	b	b	a	b	b	b	b	a	a	a	b	a	b	b	a	b	b	b	b	a	b	a	b	b	b	a	b	b	b	a	a	a	a	a	a	a	a	b
Marker12771	23.662	chr1B	b	b	a	a	a	b	b	a	a	b	b	a	b	b	b	b	a	a	a	b	a	b	b	a	b	b	b	b	a	b	a	b	b	b	a	b	b	b	a	a	a	a	a	a	a	a	b
Marker12770	23.662	chr1B	b	b	a	a	a	b	b	a	a	b	b	a	b	b	b	b	a	a	a	b	a	b	b	a	b	b	b	b	a	b	a	b	b	b	a	b	b	b	a	a	a	a	a	a	a	a	b
Marker13830	23.662	chr1B	b	b	a	a	a	b	b	a	a	b	b	a	b	b	b	b	a	a	a	b	a	b	b	a	b	b	b	b	a	b	a	b	b	b	a	b	b	b	a	a	a	a	a	a	a	a	b
Marker11415	23.662	chr1B	b	b	a	a	a	b	b	a	a	b	b	a	b	b	b	b	a	a	a	b	a	b	b	a	b	b	b	b	a	b	a	b	b	b	a	b	b	b	a	a	a	a	a	a	a	a	b
Marker11055	23.662	chr1B	b	b	a	a	a	b	b	a	a	b	b	a	b	b	b	b	a	a	a	b	a	b	b	a	b	b	b	b	a	b	a	b	b	b	a	b	b	b	a	a	a	a	a	a	a	a	b
Marker11864	23.662	chr1B	b	b	a	a	a	b	b	a	a	b	b	a	b	b	b	b	a	a	a	b	a	b	b	a	b	b	b	b	a	b	a	b	b	b	a	b	b	b	a	a	a	a	a	a	a	a	b
Marker13139	23.662	chr1B	b	b	a	a	a	b	b	a	a	b	b	a	b	b	b	b	a	a	a	b	a	b	b	a	b	b	b	b	a	b	a	b	b	b	a	b	b	b	a	a	a	a	a	a	a	a	b
Marker11333	23.662	chr1B	b	b	a	a	a	b	b	a	a	b	b	a	b	b	b	b	a	a	a	b	a	b	b	a	b	b	b	b	a	b	a	b	b	b	a	b	b	b	a	a	a	a	a	a	a	a	b
Marker13162	23.662	chr1B	b	b	a	a	a	b	b	a	a	b	b	a	b	b	b	b	a	a	a	b	a	b	b	a	b	b	b	b	a	b	a	b	b	b	a	b	b	b	a	a	a	a	a	a	a	a	b
Marker14432	23.662	chr1B	b	b	a	a	a	b	b	a	a	b	b	a	b	b	b	b	a	a	a	b	a	b	b	a	b	b	b	b	a	b	a	b	b	b	a	b	b	b	a	a	a	a	a	a	a	a	b
Marker13826	23.662	chr1B	b	b	a	a	a	b	b	a	a	b	b	a	b	b	b	b	a	a	a	b	a	b	b	a	b	b	b	b	a	b	a	b	b	b	a	b	b	b	a	a	a	a	a	a	a	a	b
Marker12658	23.662	chr1B	b	b	a	a	a	b	b	a	a	b	b	a	b	b	b	b	a	a	a	b	a	b	b	a	b	b	b	b	a	b	a	b	b	b	a	b	b	b	a	a	a	a	a	a	a	a	b
Marker11136	23.662	chr1B	b	b	a	a	a	b	b	a	a	b	b	a	b	b	b	b	a	a	a	b	a	b	b	a	b	b	b	b	a	b	a	b	b	b	a	b	b	b	a	a	a	a	a	a	a	a	b
Marker12140	23.662	chr1B	b	b	a	a	a	b	b	a	a	b	b	a	b	b	b	b	a	a	a	b	a	b	b	a	b	b	b	b	a	b	a	b	b	b	a	b	b	b	a	a	a	a	a	a	a	a	b
Marker12229	23.662	chr1B	b	b	a	a	a	b	b	a	a	b	b	a	b	b	b	b	a	a	a	b	a	b	b	a	b	b	b	b	a	b	a	b	b	b	a	b	b	b	a	a	a	a	a	a	a	a	b
Marker12332	23.662	chr1B	b	b	a	a	a	b	b	a	a	b	b	a	b	b	b	b	a	a	a	b	a	b	b	a	b	b	b	b	a	b	a	b	b	b	a	b	b	b	a	a	a	a	a	a	a	a	b
Marker13174	23.662	chr1B	b	b	a	a	a	b	b	a	a	b	b	a	b	b	b	b	a	a	a	b	a	b	b	a	b	b	b	b	a	b	a	b	b	b	a	b	b	b	a	a	a	a	a	a	a	a	b
Marker12452	23.662	chr1B	b	b	a	a	a	b	b	a	a	b	b	a	b	b	b	b	a	a	a	b	a	b	b	a	b	b	b	b	a	b	a	b	b	b	a	b	b	b	a	a	a	a	a	a	a	a	b
Marker10902	23.662	chr1B	b	b	a	a	a	b	b	a	a	b	b	a	b	b	b	b	a	a	a	b	a	b	b	a	b	b	b	b	a	b	a	b	b	b	a	b	b	b	a	a	a	a	a	a	a	a	b
Marker12600	23.662	chr1B	b	b	a	a	a	b	b	a	a	b	b	a	b	b	b	b	a	a	a	b	a	b	b	a	b	b	b	b	a	b	a	b	b	b	a	b	b	b	a	a	a	a	a	a	a	a	b
Marker11903	23.662	chr1B	b	b	a	a	a	b	b	a	a	b	b	a	b	b	b	b	a	a	a	b	a	b	b	a	b	b	b	b	a	b	a	b	b	b	a	b	b	b	a	a	a	a	a	a	a	a	b
Marker12021	23.662	chr1B	b	b	a	a	a	b	b	a	a	b	b	a	b	b	b	b	a	a	a	b	a	b	b	a	b	b	b	b	a	b	a	b	b	b	a	b	b	b	a	a	a	a	a	a	a	a	b
Marker13606	23.662	chr1B	b	b	a	a	a	b	b	a	a	b	b	a	b	b	b	b	a	a	a	b	a	b	b	a	b	b	b	b	a	b	a	b	b	b	a	b	b	b	a	a	a	a	a	a	a	a	b
Marker12136	23.662	chr1B	b	b	a	a	a	b	b	a	a	b	b	a	b	b	b	b	a	a	a	b	a	b	b	a	b	b	b	b	a	b	a	b	b	b	a	b	b	b	a	a	a	a	a	a	a	a	b
Marker11523	23.662	chr1B	b	b	a	a	a	b	b	a	a	b	b	a	b	b	b	b	a	a	a	b	a	b	b	a	b	b	b	b	a	b	a	b	b	b	a	b	b	b	a	a	a	a	a	a	a	a	b
Marker12519	23.662	chr1B	b	b	a	a	a	b	b	a	a	b	b	a	b	b	b	b	a	a	a	b	a	b	b	a	b	b	b	b	a	b	a	b	b	b	a	b	b	b	a	a	a	a	a	a	a	a	b
Marker11997	23.662	chr1B	b	b	a	a	a	b	b	a	a	b	b	a	b	b	b	b	a	a	a	b	a	b	b	a	b	b	b	b	a	b	a	b	b	b	a	b	b	b	a	a	a	a	a	a	a	a	b
Marker13219	23.765	chr1B	b	b	a	a	a	b	b	a	a	b	b	a	b	b	b	b	a	a	h	b	a	b	b	a	b	b	b	b	a	b	a	b	b	b	a	b	b	b	a	a	a	a	a	a	a	a	b
Marker14305	23.868	chr1B	b	b	a	a	a	b	b	a	a	b	b	a	b	b	b	b	a	a	b	b	a	b	b	a	b	b	b	b	a	b	a	b	b	b	a	b	b	b	a	a	a	a	a	a	a	a	b
Marker13047	23.868	chr1B	b	b	a	a	a	b	b	a	a	b	b	a	b	b	b	b	a	a	b	b	a	b	b	a	b	b	b	b	a	b	a	b	b	b	a	b	b	b	a	a	a	a	a	a	a	a	b
Marker11385	23.868	chr1B	b	b	a	a	a	b	b	a	a	b	b	a	b	b	b	b	a	a	b	b	a	b	b	a	b	b	b	b	a	b	a	b	b	b	a	b	b	b	a	a	a	a	a	a	a	a	b
Marker13345	23.868	chr1B	b	b	a	a	a	b	b	a	a	b	b	a	b	b	b	b	a	a	b	b	a	b	b	a	b	b	b	b	a	b	a	b	b	b	a	b	b	b	a	a	a	a	a	a	a	a	b
Marker13109	23.868	chr1B	b	b	a	a	a	b	b	a	a	b	b	a	b	b	b	b	a	a	b	b	a	b	b	a	b	b	b	b	a	b	a	b	b	b	a	b	b	b	a	a	a	a	a	a	a	a	b
Marker13275	23.868	chr1B	b	b	a	a	a	b	b	a	a	b	b	a	b	b	b	b	a	a	b	b	a	b	b	a	b	b	b	b	a	b	a	b	b	b	a	b	b	b	a	a	a	a	a	a	a	a	b
Marker12981	23.868	chr1B	b	b	a	a	a	b	b	a	a	b	b	a	b	b	b	b	a	a	b	b	a	b	b	a	b	b	b	b	a	b	a	b	b	b	a	b	b	b	a	a	a	a	a	a	a	a	b
Marker13392	23.868	chr1B	b	b	a	a	a	b	b	a	a	b	b	a	b	b	b	b	a	a	b	b	a	b	b	a	b	b	b	b	a	b	a	b	b	b	a	b	b	b	a	a	a	a	a	a	a	a	b
Marker13216	23.868	chr1B	b	b	a	a	a	b	b	a	a	b	b	a	b	b	b	b	a	a	b	b	a	b	b	a	b	b	b	b	a	b	a	b	b	b	a	b	b	b	a	a	a	a	a	a	a	a	b
Marker13624	23.868	chr1B	b	b	a	a	a	b	b	a	a	b	b	a	b	b	b	b	a	a	b	b	a	b	b	a	b	b	b	b	a	b	a	b	b	b	a	b	b	b	a	a	a	a	a	a	a	a	b
Marker13393	23.868	chr1B	b	b	a	a	a	b	b	a	a	b	b	a	b	b	b	b	a	a	b	b	a	b	b	a	b	b	b	b	a	b	a	b	b	b	a	b	b	b	a	a	a	a	a	a	a	a	b
Marker13739	23.868	chr1B	b	b	a	a	a	b	b	a	a	b	b	a	b	b	b	b	a	a	b	b	a	b	b	a	b	b	b	b	a	b	a	b	b	b	a	b	b	b	a	a	a	a	a	a	a	a	b
Marker13350	23.868	chr1B	b	b	a	a	a	b	b	a	a	b	b	a	b	b	b	b	a	a	b	b	a	b	b	a	b	b	b	b	a	b	a	b	b	b	a	b	b	b	a	a	a	a	a	a	a	a	b
Marker13450	23.868	chr1B	b	b	a	a	a	b	b	a	a	b	b	a	b	b	b	b	a	a	b	b	a	b	b	a	b	b	b	b	a	b	a	b	b	b	a	b	b	b	a	a	a	a	a	a	a	a	b
Marker13383	23.868	chr1B	b	b	a	a	a	b	b	a	a	b	b	a	b	b	b	b	a	a	b	b	a	b	b	a	b	b	b	b	a	b	a	b	b	b	a	b	b	b	a	a	a	a	a	a	a	a	b
Marker13359	23.868	chr1B	b	b	a	a	a	b	b	a	a	b	b	a	b	b	b	b	a	a	b	b	a	b	b	a	b	b	b	b	a	b	a	b	b	b	a	b	b	b	a	a	a	a	a	a	a	a	b
Marker13746	23.868	chr1B	b	b	a	a	a	b	b	a	a	b	b	a	b	b	b	b	a	a	b	b	a	b	b	a	b	b	b	b	a	b	a	b	b	b	a	b	b	b	a	a	a	a	a	a	a	a	b
Marker12134	23.868	chr1B	b	b	a	a	a	b	b	a	a	b	b	a	b	b	b	b	a	a	b	b	a	b	b	a	b	b	b	b	a	b	a	b	b	b	a	b	b	b	a	a	a	a	a	a	a	a	b
Marker13526	23.868	chr1B	b	b	a	a	a	b	b	a	a	b	b	a	b	b	b	b	a	a	b	b	a	b	b	a	b	b	b	b	a	b	a	b	b	b	a	b	b	b	a	a	a	a	a	a	a	a	b
Marker13786	23.868	chr1B	b	b	a	a	a	b	b	a	a	b	b	a	b	b	b	b	a	a	b	b	a	b	b	a	b	b	b	b	a	b	a	b	b	b	a	b	b	b	a	a	a	a	a	a	a	a	b
Marker13719	23.868	chr1B	b	b	a	a	a	b	b	a	a	b	b	a	b	b	b	b	a	a	b	b	a	b	b	a	b	b	b	b	a	b	a	b	b	b	a	b	b	b	a	a	a	a	a	a	a	a	b
Marker12868	23.868	chr1B	b	b	a	a	a	b	b	a	a	b	b	a	b	b	b	b	a	a	b	b	a	b	b	a	b	b	b	b	a	b	a	b	b	b	a	b	b	b	a	a	a	a	a	a	a	a	b
Marker13270	23.868	chr1B	b	b	a	a	a	b	b	a	a	b	b	a	b	b	b	b	a	a	b	b	a	b	b	a	b	b	b	b	a	b	a	b	b	b	a	b	b	b	a	a	a	a	a	a	a	a	b
Marker13180	23.868	chr1B	b	b	a	a	a	b	b	a	a	b	b	a	b	b	b	b	a	a	b	b	a	b	b	a	b	b	b	b	a	b	a	b	b	b	a	b	b	b	a	a	a	a	a	a	a	a	b
Marker13672	23.868	chr1B	b	b	a	a	a	b	b	a	a	b	b	a	b	b	b	b	a	a	b	b	a	b	b	a	b	b	b	b	a	b	a	b	b	b	a	b	b	b	a	a	a	a	a	a	a	a	b
Marker12006	24.389	chr1B	b	b	a	a	a	b	b	a	a	b	b	a	b	b	b	b	a	a	b	b	a	b	b	a	b	b	b	b	a	b	a	b	b	b	a	b	b	b	a	a	a	a	a	a	a	a	b
Marker12931	24.389	chr1B	b	b	a	a	a	b	b	a	a	b	b	a	b	b	b	b	a	a	b	b	a	b	b	a	b	b	b	b	a	b	a	b	b	b	a	b	b	b	a	a	a	a	a	a	a	a	b
Marker12724	24.389	chr1B	b	b	a	a	a	b	b	a	a	b	b	a	b	b	b	b	a	a	b	b	a	b	b	a	b	b	b	b	a	b	a	b	b	b	a	b	b	b	a	a	a	a	a	a	a	a	b
Marker12818	24.389	chr1B	b	b	a	a	a	b	b	a	a	b	b	a	b	b	b	b	a	a	b	b	a	b	b	a	b	b	b	b	a	b	a	b	b	b	a	b	b	b	a	a	a	a	a	a	a	a	b
Marker11148	24.389	chr1B	b	b	a	a	a	b	b	a	a	b	b	a	b	b	b	b	a	a	b	b	a	b	b	a	b	b	b	b	a	b	a	b	b	b	a	b	b	b	a	a	a	a	a	a	a	a	b
Marker11908	24.389	chr1B	b	b	a	a	a	b	b	a	a	b	b	a	b	b	b	b	a	a	b	b	a	b	b	a	b	b	b	b	a	b	a	b	b	b	a	b	b	b	a	a	a	a	a	a	a	a	b
Marker11375	24.389	chr1B	b	b	a	a	a	b	b	a	a	b	b	a	b	b	b	b	a	a	b	b	a	b	b	a	b	b	b	b	a	b	a	b	b	b	a	b	b	b	a	a	a	a	a	a	a	a	b
Marker12748	24.389	chr1B	b	b	a	a	a	b	b	a	a	b	b	a	b	b	b	b	a	a	b	b	a	b	b	a	b	b	b	b	a	b	a	b	b	b	a	b	b	b	a	a	a	a	a	a	a	a	b
Marker12633	24.389	chr1B	b	b	a	a	a	b	b	a	a	b	b	a	b	b	b	b	a	a	b	b	a	b	b	a	b	b	b	b	a	b	a	b	b	b	a	b	b	b	a	a	a	a	a	a	a	a	b
Marker12495	24.389	chr1B	b	b	a	a	a	b	b	a	a	b	b	a	b	b	b	b	a	a	b	b	a	b	b	a	b	b	b	b	a	b	a	b	b	b	a	b	b	b	a	a	a	a	a	a	a	a	b
Marker12621	24.389	chr1B	b	b	a	a	a	b	b	a	a	b	b	a	b	b	b	b	a	a	b	b	a	b	b	a	b	b	b	b	a	b	a	b	b	b	a	b	b	b	a	a	a	a	a	a	a	a	b
Marker12001	24.389	chr1B	b	b	a	a	a	b	b	a	a	b	b	a	b	b	b	b	a	a	b	b	a	b	b	a	b	b	b	b	a	b	a	b	b	b	a	b	b	b	a	a	a	a	a	a	a	a	b
Marker12002	24.389	chr1B	b	b	a	a	a	b	b	a	a	b	b	a	b	b	b	b	a	a	b	b	a	b	b	a	b	b	b	b	a	b	a	b	b	b	a	b	b	b	a	a	a	a	a	a	a	a	b
Marker12787	24.389	chr1B	b	b	a	a	a	b	b	a	a	b	b	a	b	b	b	b	a	a	b	b	a	b	b	a	b	b	b	b	a	b	a	b	b	b	a	b	b	b	a	a	a	a	a	a	a	a	b
Marker12135	24.389	chr1B	b	b	a	a	a	b	b	a	a	b	b	a	b	b	b	b	a	a	b	b	a	b	b	a	b	b	b	b	a	b	a	b	b	b	a	b	b	b	a	a	a	a	a	a	a	a	b
Marker13712	24.389	chr1B	b	b	a	a	a	b	b	a	a	b	b	a	b	b	b	b	a	a	b	b	a	b	b	a	b	b	b	b	a	b	a	b	b	b	a	b	b	b	a	a	a	a	a	a	a	a	b
[truncated: 10,676 more rows]
[truncated: 146 more columns]
